# Supplementary material for: Causal analysis of dietary preferences and the risk of endometriosis using large-scale population data
Source: Sci Rep. 2025 Jan 21;15:2611. doi: 10.1038/s41598-025-86707-3 (PMC11750975; doi:10.1038/s41598-025-86707-3)
Supplement: Supplementary file 1 — Supplementary Material 1 [file 41598_2025_86707_MOESM1_ESM.xlsx]

## Sheet: Supplementary table1
STROBE-MR checklist of recommended items to address in reports of Mendelian randomization studies*.
Item No.	Section	Checklist item	page& line No.	Relevant text from manuscript**
1	TITLE and ABSTRACT	Indicate Mendelian randomization (MR) as the study’s design in the title and/or the abstract if that is a main purpose of the study	Page1, Lines 4 to 22	Mendelian randomization in abstract
INTRODUCTION
2	Background	Explain the scientific background and rationale for the reported study. What is the exposure? Is a potential causal relationship between exposure and outcome plausible? Justify why MR is a helpful method to address the study question	Pages3-4, Lines 41 to 65	Paragraph 2 & 3
3	Objectives	State specific objectives clearly, including pre-specified causal hypotheses (if any). State that MR is a method that, under specific assumptions, intends to estimate causal effects	Page4, Lines 65 to 68	Paragraph 3
METHODS
4	Study design and data sources	Present key elements of the study design early in the article. Consider including a table listing sources of data for all phases of the study. For each data source contributing to the analysis, describe the following:		Supplementary Table 2 & 3
	a)	Setting: Describe the study design and the underlying population, if possible. Describe the setting, locations, and relevant dates, including periods of recruitment, exposure, follow-up, and data collection, when available.	Page5, Lines 89 to 107	Data sources
	b)	Participants: Give the eligibility criteria, and the sources and methods of selection of participants. Report the sample size, and whether any power or sample size calculations were carried out prior to the main analysis	Page5, Lines 89 to 92，101-102	Data sources
				Supplementary Table 2 & 3
	c)	Describe measurement, quality control and selection of genetic variants	Page6, Lines109-115	Instrumental variable selection
	d)	For each exposure, outcome, and other relevant variables, describe methods of assessment and diagnostic criteria for diseases	Page5, Lines89-90
	e)	Provide details of ethics committee approval and participant informed consent, if relevant	Page5, Lines103-107	Data sources&
			Page16, Lines394-396	Ethics approval and consent to participate
5	Assumptions	Explicitly state the three core IV assumptions for the main analysis (relevance, independence and exclusion restriction) as well assumptions for any additional or sensitivity analysis	Page 4(Lines76-79); Page 7(Lines146-152); Page 7(Lines159-161)	Study objective and design& Quality control& Statistical analysis
6	Statistical methods: main analysis	Describe statistical methods and statistics used	Page 7,Lines153-162)	Statistical analysis
	a)	Describe how quantitative variables were handled in the analyses (i.e., scale, units, model)	NA
	b)	Describe how genetic variants were handled in the analyses and, if applicable, how their weights were selected	Page6, Lines109-110	Instrumental variable selection
	c)	Describe the MR estimator (e.g. two-stage least squares, Wald ratio) and related statistics. Detail the included covariates and, in case of two-sample MR, whether the same covariate set was used for adjustment in the two samples	Pages 6-7,Lines120-143)	Mendelian randomization methods
	d)	Explain how missing data were addressed	NA
	e)	If applicable, indicate how multiple testing was addressed	NA
7	Assessment of assumptions	Describe any methods or prior knowledge used to assess the assumptions or justify their validity	Page6, Lines109-110	Instrumental variable selection
8	Sensitivity analyses and additional analyses	Describe any sensitivity analyses or additional analyses performed (e.g. comparison of effect estimates from different approaches, independent replication, bias analytic techniques, validation of instruments, simulations)	Pages 6-8(Lines109-110,129-143,145-152,158-161)	Instrumental variable selection&Mendelian randomization methods&Quality control&&Statistical analysis
9	Software and pre-registration
	a)	Name statistical software and package(s), including version and settings used	Page7,Lines154-156	Statistical analysis
	b)	State whether the study protocol and details were pre-registered (as well as when and where)	NA
RESULTS
10	Descriptive data
	a)	Report the numbers of individuals at each stage of included studies and reasons for exclusion. Consider use of a flow diagram	NA
	b)	Report summary statistics for phenotypic exposure(s), outcome(s), and other relevant variables (e.g. means, SDs, proportions)		Supplementary Table 4
	c)	If the data sources include meta-analyses of previous studies, provide the assessments of heterogeneity across these studies		Supplementary Table 5
	d)	For two-sample MR:	NA
		i. Provide justification of the similarity of the genetic variant-exposure associations between the exposure and outcome samples
		ii. Provide information on the number of individuals who overlap between the exposure and outcome studies
11	Main results
	a)	Report the associations between genetic variant and exposure, and between genetic variant and outcome, preferably on an interpretable scale		Supplementary Table 5
	b)	Report MR estimates of the relationship between exposure and outcome, and the measures of uncertainty from the MR analysis, on an interpretable scale, such as odds ratio or relative risk per SD difference	Pages8-9,Lines179-188,195-208	Results&Supplementary Table 6-8&Figure 2
	c)	If relevant, consider translating estimates of relative risk into absolute risk for a meaningful time period	NA
	d)	Consider plots to visualize results (e.g. forest plot, scatterplot of associations between genetic variants and outcome versus between genetic variants and exposure)		Figure 2-4
12	Assessment of assumptions
	a)	Report the assessment of the validity of the assumptions		Tables1-2&Supplementary Table 5,8
	b)	Report any additional statistics (e.g., assessments of heterogeneity across genetic variants, such as I2, Q statistic or E-value)		Table 1
13	Sensitivity analyses and additional analyses
	a)	Report any sensitivity analyses to assess the robustness of the main results to violations of the assumptions		Supplementary Table 6-8
	b)	Report results from other sensitivity analyses or additional analyses		Figures2-4&Supplementary Table 7
	c)	Report any assessment of direction of causal relationship (e.g., bidirectional MR)	Page10, Lines222-228	Reverse MR analysis&& Supplementary Table 9
	d)	When relevant, report and compare with estimates from non-MR analyses	NA
	e)	Consider additional plots to visualize results (e.g., leave-one-out analyses)		Figure 2-4
DISCUSSION
14	Key results	Summarize key results with reference to study objectives	Page10, Lines230-239	Paragraph 1-2
15	Limitations	Discuss limitations of the study, taking into account the validity of the IV assumptions, other sources of potential bias, and imprecision. Discuss both direction and magnitude of any potential bias and any efforts to address them	Page14, Lines352-359	Paragraph 7
16	Interpretation
	a)	Meaning: Give a cautious overall interpretation of results in the context of their limitations and in comparison to other studies	Pages10-14, Lines240-351	Paragraph 2-6
	b)	Mechanism: Discuss underlying biological mechanisms that could drive a potential causal relationship between the investigated exposure and the outcome, and whether the gene-environment equivalence assumption is reasonable. Use causal language carefully, clarifying that IV estimates may provide causal effects only under certain assumptions	Pages10-14, Lines240-351	Paragraph 2-6
	c)	Clinical relevance: Discuss whether the results have clinical or public policy relevance, and to what extent they inform effect sizes of possible interventions	Page15, Lines361-365	Conclusion
17	Generalizability	Discuss the generalizability of the study results (a) to other populations, (b) across other exposure periods/timings, and (c) across other levels of exposure	Page14, Lines352-359	Paragraph 7
OTHER INFORMATION
18	Funding	Describe sources of funding and the role of funders in the present study and, if applicable, sources of funding for the databases and original study or studies on which the present study is based	Page16, Lines398-400	Funding
19	Data and data sharing	Provide the data used to perform all analyses or report where and how the data can be accessed, and reference these sources in the article. Provide the statistical code needed to reproduce the results in the article, or report whether the code is publicly accessible and if so, where	Page16, Lines388-392	Availability of data and materials
20	Conflicts of Interest	All authors should declare all potential conflicts of interest	Page16, Lines385-386	Conflict of interest
* This checklist is copyrighted by the Equator Network under the Creative Commons Attribution 3.0 Unported (CC BY 3.0) license 1-2. 1.Skrivankova VW, Richmond RC, Woolf BAR, Yarmolinsky J, Davies NM, Swanson SA, et al. Strengthening the Reporting of Observational Studies in Epidemiology using Mendelian Randomization (STROBE-MR) Statement. JAMA. 2021; 326(16):1614-1621.. 2.Skrivankova VW, Richmond…

## Sheet: Supplementary table2
Genetic variants associated with dietary preferences prior to confounder exclusion
exposure	SNP	chr	pos	effect allele	other allele	eaf	beta	se	pval
Adding butter to bread liking || id:ebi-fl187-GCST90094717	rs2368062	7	143696115	C	T	0.3727	-0.047369	0.007822	1.42e-09
Adding butter to bread liking || id:ebi-fl187-GCST90094717	rs12602513	17	38159744	G	A	0.3729	-0.042834	0.007824	4.41e-08
Adding butter to bread liking || id:ebi-fl187-GCST90094717	rs429358	19	45411941	C	T	0.1486	-0.123306	0.010674	7.91e-31
Adding salt to food liking || id:ebi-fl187-GCST90094687	rs1726866	7	141672705	A	G	0.5546	0.095422	0.009	3.12e-26
Adding salt to food liking || id:ebi-fl187-GCST90094687	rs4856591	3	85612550	G	T	0.6163	-0.079852	0.009377	1.72e-17
Adding salt to food liking || id:ebi-fl187-GCST90094687	rs918472	5	170738836	A	G	0.7173	-0.056606	0.009969	1.39e-08
Adding salt to food liking || id:ebi-fl187-GCST90094687	rs1795966	12	122238300	A	G	0.8134	-0.064227	0.011476	2.21e-08
Adding salt to food liking || id:ebi-fl187-GCST90094687	rs58118091	3	60404705	T	G	0.2819	0.054409	0.009976	4.94e-08
Adding salt to food liking || id:ebi-fl187-GCST90094687	rs7077748	10	62800890	A	T	0.4294	-0.051085	0.009121	2.16e-08
Adding salt to food liking || id:ebi-fl187-GCST90094687	rs4851722	2	105443048	T	A	0.4654	0.052953	0.008962	3.47e-09
Adding salt to food liking || id:ebi-fl187-GCST90094687	rs7591518	2	145632077	C	T	0.2968	-0.068906	0.009805	2.14e-12
Adding salt to food liking || id:ebi-fl187-GCST90094687	rs7638932	3	60929088	A	G	0.1999	-0.075579	0.011238	1.79e-11
Adding salt to food liking || id:ebi-fl187-GCST90094687	rs4728247	7	131629932	T	C	0.5937	-0.051777	0.009105	1.32e-08
Adding salt to food liking || id:ebi-fl187-GCST90094687	rs11191294	10	104225837	G	T	0.3571	-0.056951	0.009333	1.07e-09
Adding salt to food liking || id:ebi-fl187-GCST90094687	rs562524786	5	51384994	T	C	0.2043	-0.078708	0.011595	1.17e-11
Adding salt to food liking || id:ebi-fl187-GCST90094687	rs13388416	2	138394493	G	A	0.2464	0.061489	0.010384	3.22e-09
Adding salt to food liking || id:ebi-fl187-GCST90094687	rs8016978	14	98872650	G	A	0.6415	-0.059463	0.009332	1.89e-10
Adding salt to food liking || id:ebi-fl187-GCST90094687	rs8012701	14	33981930	T	C	0.6343	-0.055798	0.009299	1.98e-09
Adding salt to food liking || id:ebi-fl187-GCST90094687	rs61957695	13	66717943	G	T	0.3921	-0.054026	0.009457	1.14e-08
Adding salt to food liking || id:ebi-fl187-GCST90094687	rs543760429	22	43147206	C	T	0.0379	0.201008	0.023798	3.09e-17
Alcohol liking || id:ebi-fl187-GCST90094688	rs7773629	6	84277157	C	T	0.289	0.077337	0.0137094	1.68915e-08
Alcohol liking || id:ebi-fl187-GCST90094688	rs77041760	2	51220375	T	C	0.0443	0.169099	0.0302023	2.15749e-08
Alcohol liking || id:ebi-fl187-GCST90094688	rs6800823	3	21084828	T	C	0.4083	0.0708265	0.0126434	2.12049e-08
Alcohol liking || id:ebi-fl187-GCST90094688	rs1229984	4	100239319	C	T	0.0255	0.425957	0.0394223	3.26104e-27
Alcohol liking || id:ebi-fl187-GCST90094688	rs726610	3	85551403	T	C	0.3504	-0.105835	0.0130256	4.46854e-16
Alcohol liking || id:ebi-fl187-GCST90094688	rs6735842	2	186109364	C	T	0.4363	0.0686409	0.012531	4.30945e-08
Alcohol liking || id:ebi-fl187-GCST90094688	rs713598	7	141673345	G	C	0.3996	-0.0772903	0.0126873	1.11557e-09
Alcohol liking || id:ebi-fl187-GCST90094688	rs10112502	8	20982409	G	A	0.3224	-0.0745651	0.0132959	2.04548e-08
Alcohol liking || id:ebi-fl187-GCST90094688	rs12531914	7	69014936	A	G	0.2684	-0.0826835	0.0140241	3.72837e-09
Alcohol liking || id:ebi-fl187-GCST90094688	rs59323025	16	19977617	A	C	0.1435	-0.0973634	0.0177261	3.95946e-08
Alcohol liking || id:ebi-fl187-GCST90094688	rs34121753	17	7733833	G	A	0.4214	0.0688779	0.0125854	4.42865e-08
Alcohol liking || id:ebi-fl187-GCST90094688	rs17652520	17	44098967	A	G	0.2287	-0.1022	0.0147965	4.94776e-12
Alcohol liking || id:ebi-fl187-GCST90094688	rs11600642	11	30666231	T	C	0.2981	0.0752498	0.0135858	3.04446e-08
Alcohol liking || id:ebi-fl187-GCST90094688	rs780093	2	27742603	C	T	0.3823	0.0731569	0.0127883	1.06136e-08
Alcohol liking || id:ebi-fl187-GCST90094688	rs1671542	5	88165095	T	C	0.4704	0.107512	0.0124508	5.87288e-18
Alcohol liking || id:ebi-fl187-GCST90094688	rs1338549	6	98312143	G	T	0.4714	-0.073195	0.0124493	4.11651e-09
Alcohol liking || id:ebi-fl187-GCST90094688	rs1937522	13	68080817	G	A	0.4742	-0.0828576	0.0124455	2.78265e-11
Alcohol liking || id:ebi-fl187-GCST90094688	rs28633885	4	106228620	C	T	0.4788	-0.0706141	0.0124401	1.37621e-08
Alcohol liking || id:ebi-fl187-GCST90094688	rs56343799	3	71572406	A	G	0.4438	0.0683368	0.0125082	4.6719e-08
Aniseed liking || id:ebi-fl187-GCST90094689	rs2798734	9	15409971	A	G	0.9601	-0.126933	0.022765	2.48e-08
Aniseed liking || id:ebi-fl187-GCST90094689	rs769955	2	200692595	T	C	0.8104	-0.063507	0.011299	1.92e-08
Aniseed liking || id:ebi-fl187-GCST90094689	rs2360806	8	53125734	C	A	0.1674	0.066892	0.011934	2.1e-08
Aniseed liking || id:ebi-fl187-GCST90094689	rs1572671	6	140332096	A	G	0.4662	0.050773	0.008886	1.13e-08
Aniseed liking || id:ebi-fl187-GCST90094689	rs11192875	10	108183020	T	C	0.0566	0.10663	0.019158	2.63e-08
Aniseed liking || id:ebi-fl187-GCST90094689	rs62093060	18	43041653	A	C	0.0679	0.101119	0.017654	1.03e-08
Aniseed liking || id:ebi-fl187-GCST90094689	rs4947336	6	28576143	A	T	0.1163	-0.118515	0.013858	1.27e-17
Aniseed liking || id:ebi-fl187-GCST90094689	rs75051825	10	125109647	T	C	0.1535	-0.078566	0.012367	2.15e-10
Aniseed liking || id:ebi-fl187-GCST90094689	rs163876	11	30956077	T	A	0.6733	-0.053196	0.009475	1.99e-08
Aniseed liking || id:ebi-fl187-GCST90094689	rs9941349	16	53825488	T	C	0.4138	-0.054266	0.009006	1.71e-09
Apple juice liking || id:ebi-fl187-GCST90094690	rs7188250	16	53834607	C	T	0.4164	-0.049706	0.007966	4.42e-10
Apples liking || id:ebi-fl187-GCST90094691	rs917832	7	127481278	G	A	0.5869	0.033566	0.005731	4.75e-09
Apples liking || id:ebi-fl187-GCST90094691	rs370708621	6	58053607	A	G	0.0425	0.081398	0.014052	6.98e-09
Apples liking || id:ebi-fl187-GCST90094691	rs7625384	3	18774357	T	G	0.7152	-0.035851	0.006277	1.15e-08
Apples liking || id:ebi-fl187-GCST90094691	rs7253390	19	46188626	C	A	0.7249	0.035693	0.006324	1.69e-08
Asparagus liking || id:ebi-fl187-GCST90094692	rs2616832	9	1720702	T	G	0.5367	0.043461	0.00763	1.26e-08
Asparagus liking || id:ebi-fl187-GCST90094692	rs35207189	13	58416695	G	T	0.3841	-0.055923	0.00864	9.75e-11
Asparagus liking || id:ebi-fl187-GCST90094692	rs10153247	17	79000496	T	C	0.0987	-0.069966	0.012785	4.46e-08
Asparagus liking || id:ebi-fl187-GCST90094692	rs11153548	6	115650915	G	A	0.3569	0.04791	0.007941	1.63e-09
Asparagus liking || id:ebi-fl187-GCST90094692	rs10131111	14	40913965	T	A	0.3782	0.045831	0.007861	5.58e-09
Asparagus liking || id:ebi-fl187-GCST90094692	rs1030531	2	125037060	A	G	0.3014	0.047928	0.008351	9.58e-09
Asparagus liking || id:ebi-fl187-GCST90094692	rs3105049	13	55941509	T	C	0.7284	-0.069444	0.008594	6.59e-16
Asparagus liking || id:ebi-fl187-GCST90094692	rs56246068	7	139545513	A	G	0.11	0.07492	0.012279	1.07e-09
Asparagus liking || id:ebi-fl187-GCST90094692	rs372745970	17	44322577	C	G	0.2123	-0.054682	0.009442	7.02e-09
Aubergine liking || id:ebi-fl187-GCST90094693	rs10767910	11	32039609	G	A	0.444	0.049442	0.008847	2.31e-08
Aubergine liking || id:ebi-fl187-GCST90094693	rs1486108	1	72543338	T	A	0.5026	-0.054038	0.00869	5.06e-10
Aubergine liking || id:ebi-fl187-GCST90094693	rs150236091	13	55937827	G	A	0.7321	-0.088623	0.009825	1.95e-19
Aubergine liking || id:ebi-fl187-GCST90094693	rs73141532	3	85652614	G	T	0.4526	-0.051894	0.00888	5.13e-09
Aubergine liking || id:ebi-fl187-GCST90094693	rs12189679	6	98333409	A	G	0.4702	0.051364	0.00872	3.88e-09
Aubergine liking || id:ebi-fl187-GCST90094693	rs9527736	13	58536148	A	G	0.7036	0.066216	0.009541	3.96e-12
Aubergine liking || id:ebi-fl187-GCST90094693	rs544567	8	93501828	G	T	0.2322	-0.058852	0.010345	1.31e-08
Aubergine liking || id:ebi-fl187-GCST90094693	rs4964474	12	107022638	C	A	0.1472	-0.068316	0.012283	2.69e-08
Aubergine liking || id:ebi-fl187-GCST90094693	rs7610856	3	71579022	A	C	0.4331	0.048983	0.008796	2.58e-08
Aubergine liking || id:ebi-fl187-GCST90094693	rs11649091	16	53845169	G	T	0.434	0.058364	0.008791	3.2e-11
Aubergine liking || id:ebi-fl187-GCST90094693	rs12253527	10	21819824	A	G	0.3219	-0.064869	0.009308	3.23e-12
Avocado liking || id:ebi-fl187-GCST90094694	rs12473014	2	236770171	T	G	0.2807	-0.056154	0.010181	3.49e-08
Avocado liking || id:ebi-fl187-GCST90094694	rs6726368	2	60330305	C	G	0.321	-0.061867	0.009912	4.37e-10
Avocado liking || id:ebi-fl187-GCST90094694	rs504675	2	45154689	T	C	0.3514	0.062427	0.009579	7.24e-11
Avocado liking || id:ebi-fl187-GCST90094694	rs26431	5	102365794	C	G	0.6901	-0.060631	0.009877	8.38e-10
Avocado liking || id:ebi-fl187-GCST90094694	rs113835537	11	66339639	G	A	0.1754	0.068033	0.012023	1.54e-08
Avocado liking || id:ebi-fl187-GCST90094694	rs2155290	11	112851068	G	C	0.3811	0.051384	0.009399	4.6e-08
Avocado liking || id:ebi-fl187-GCST90094694	rs6912493	6	157402041	G	A	0.1913	-0.067451	0.011586	5.87e-09
Avocado liking || id:ebi-fl187-GCST90094694	rs185123354	6	25853521	C	T	0.1288	-0.086921	0.015003	6.94e-09
Avocado liking || id:ebi-fl187-GCST90094694	rs1918898	2	188100639	T	C	0.3572	0.053631	0.009546	1.95e-08
Avocado liking || id:ebi-fl187-GCST90094694	rs9537938	13	58653695	A	G	0.6851	0.056203	0.009849	1.18e-08
Avocado liking || id:ebi-fl187-GCST90094694	rs11872713	18	50547541	T	C	0.1559	0.073853	0.012585	4.43e-09
Avocado liking || id:ebi-fl187-GCST90094694	rs11632877	15	47492750	A	G	0.5581	0.053245	0.00923	8.03e-09
Avocado liking || id:ebi-fl187-GCST90094694	rs150236091	13	55937827	G	A	0.7318	-0.073188	0.01032	1.36e-12
Avocado liking || id:ebi-fl187-GCST90094694	rs62070952	17	44309255	A	C	0.2056	-0.069502	0.011592	2.04e-09
Bacon liking || id:ebi-fl187-GCST90094695	rs6718656	2	206965837	G	T	0.4529	-0.046135	0.007911	5.53e-09
Bacon liking || id:ebi-fl187-GCST90094695	rs2596681	3	17320850	A	T	0.45	0.04457	0.00794	1.99e-08
Bacon liking || id:ebi-fl187-GCST90094695	rs1194320	7	113878371	C	G	0.6717	0.0467	0.008411	2.84e-08
Bacon liking || id:ebi-fl187-GCST90094695	rs429358	19	45411941	C	T	0.1486	-0.09342	0.011114	4.38e-17
Bacon liking || id:ebi-fl187-GCST90094695	rs10946808	6	26233387	G	A	0.2745	-0.053403	0.008825	1.46e-09
Baked/steamed fish liking || id:ebi-fl187-GCST90094696	rs2110529	2	59497127	C	T	0.4717	-0.052877	0.007596	3.42e-12
Baked/steamed fish liking || id:ebi-fl187-GCST90094696	rs10180557	2	61294746	T	C	0.2196	-0.049932	0.009137	4.66e-08
Baked/steamed fish liking || id:ebi-fl187-GCST90094696	rs3106840	2	44858586	A	G	0.2173	-0.055211	0.009207	2.03e-09
Baked/steamed fish liking || id:ebi-fl187-GCST90094696	rs148102408	2	77318982	G	A	0.2512	0.052941	0.008915	2.9e-09
Baked/steamed fish liking || id:ebi-fl187-GCST90094696	rs78947682	5	87857225	G	A	0.2512	0.050756	0.008903	1.22e-08
Baked/steamed fish liking || id:ebi-fl187-GCST90094696	rs16961150	16	83681015	G	C	0.2498	0.062473	0.008782	1.17e-12
Baked/steamed fish liking || id:ebi-fl187-GCST90094696	rs3105049	13	55941509	T	C	0.7284	-0.064056	0.008533	6.17e-14
Baked/steamed fish liking || id:ebi-fl187-GCST90094696	rs1724417	17	43672118	G	A	0.1726	-0.060341	0.01077	2.13e-08
Banana liking || id:ebi-fl187-GCST90094697	rs7787699	7	143722969	G	A	0.3754	0.057919	0.006687	4.78e-18
Banana liking || id:ebi-fl187-GCST90094697	rs7241775	18	69875724	C	T	0.6771	0.045633	0.006986	6.56e-11
BBQ/grilled meat liking || id:ebi-fl187-GCST90094698	rs6424510	1	73554714	T	G	0.4974	-0.049456	0.008275	2.3e-09
BBQ/grilled meat liking || id:ebi-fl187-GCST90094698	rs76395182	3	85547337	G	T	0.3528	-0.059387	0.008756	1.22e-11
BBQ/grilled meat liking || id:ebi-fl187-GCST90094698	rs3759584	14	103990799	C	T	0.3667	-0.050367	0.008615	5.07e-09
BBQ/grilled meat liking || id:ebi-fl187-GCST90094698	rs429358	19	45411941	C	T	0.1486	-0.10406	0.011659	4.58e-19
Beans liking || id:ebi-fl187-GCST90094699	rs2287922	19	49232226	A	G	0.4646	-0.0943713	0.0125326	5.0704e-14
Beans liking || id:ebi-fl187-GCST90094699	rs10233107	7	122617043	T	C	0.3177	-0.106715	0.0134252	1.88298e-15
Beans liking || id:ebi-fl187-GCST90094699	rs9611875	22	43153807	G	A	0.0393	-0.223656	0.0321683	3.58415e-12
Beans liking || id:ebi-fl187-GCST90094699	rs933738	12	49943122	G	A	0.1728	0.100686	0.0165326	1.12787e-09
Beans liking || id:ebi-fl187-GCST90094699	rs2904789	6	31452432	T	C	0.4293	-0.0693828	0.012628	3.92116e-08
Beans liking || id:ebi-fl187-GCST90094699	rs1572198	13	58330048	T	C	0.2595	-0.0876538	0.0142589	7.88207e-10
Beans liking || id:ebi-fl187-GCST90094699	rs74652075	17	44344926	G	A	0.2029	-0.0931212	0.0155425	2.08058e-09
Beans liking || id:ebi-fl187-GCST90094699	rs10760399	9	128493296	G	C	0.3835	-0.0722734	0.0128549	1.88501e-08
Beans liking || id:ebi-fl187-GCST90094699	rs12447114	16	12842289	G	T	0.2237	-0.0908117	0.0149993	1.40943e-09
Beans liking || id:ebi-fl187-GCST90094699	rs4535826	9	86556831	G	A	0.2191	0.084924	0.0151112	1.91031e-08
Beef/steak liking || id:ebi-fl187-GCST90094700	rs9393688	6	26207174	T	A	0.264	-0.058879	0.009896	2.72e-09
Beef/steak liking || id:ebi-fl187-GCST90094700	rs913264	9	131944138	T	C	0.3028	-0.056049	0.009451	3.04e-09
Beef/steak liking || id:ebi-fl187-GCST90094700	rs7866629	9	15539893	A	T	0.4848	-0.051035	0.008745	5.39e-09
Beef/steak liking || id:ebi-fl187-GCST90094700	rs2991927	10	86598574	G	A	0.6421	0.050262	0.00905	2.82e-08
Beef/steak liking || id:ebi-fl187-GCST90094700	rs11210138	1	73595561	T	C	0.5182	-0.057339	0.008985	1.79e-10
Beef/steak liking || id:ebi-fl187-GCST90094700	rs62250717	3	85521990	G	C	0.3699	-0.049264	0.008984	4.2e-08
Beef/steak liking || id:ebi-fl187-GCST90094700	rs429358	19	45411941	C	T	0.1486	-0.099563	0.012251	4.5e-16
Beer liking || id:ebi-fl187-GCST90094701	rs1229984	4	100239319	C	T	0.0255	0.328492	0.0469631	2.65883e-12
Beer liking || id:ebi-fl187-GCST90094701	rs2234233	5	9629529	A	G	0.1675	-0.177208	0.0198252	3.9448e-19
Beer liking || id:ebi-fl187-GCST90094701	rs12531914	7	69014936	A	G	0.2684	-0.0997738	0.0167067	2.34226e-09
Beer liking || id:ebi-fl187-GCST90094701	rs10462334	5	87915481	T	G	0.3649	-0.0838967	0.0153784	4.88342e-08
Beer liking || id:ebi-fl187-GCST90094701	rs10772372	12	11026758	G	T	0.4134	-0.082655	0.0150336	3.84042e-08
Beer liking || id:ebi-fl187-GCST90094701	rs56072903	17	44013966	C	T	0.2032	-0.10504	0.0183985	1.13536e-08
Beer liking || id:ebi-fl187-GCST90094701	rs13201294	6	27556141	T	A	0.1302	-0.132746	0.021999	1.59766e-09
Beer liking || id:ebi-fl187-GCST90094701	rs993136	3	85499333	C	T	0.3794	-0.123494	0.0152568	5.75743e-16
Beer liking || id:ebi-fl187-GCST90094701	rs9611875	22	43153807	G	A	0.0393	-0.31783	0.0381002	7.30734e-17
Beetroot liking || id:ebi-fl187-GCST90094702	rs983236	8	35024942	T	C	0.5862	0.04662	0.008065	7.49e-09
Beetroot liking || id:ebi-fl187-GCST90094702	rs6664698	1	67089418	A	G	0.1307	0.065053	0.011759	3.18e-08
Beetroot liking || id:ebi-fl187-GCST90094702	rs11710277	3	50199747	G	A	0.0781	-0.085274	0.01479	8.19e-09
Beetroot liking || id:ebi-fl187-GCST90094702	rs1053578	17	43221285	C	T	0.0645	-0.091112	0.016513	3.46e-08
Beetroot liking || id:ebi-fl187-GCST90094702	rs73034263	11	133808038	G	C	0.2034	-0.05408	0.009866	4.24e-08
Beetroot liking || id:ebi-fl187-GCST90094702	rs12458015	18	53305735	C	T	0.3346	0.045769	0.008383	4.8e-08
Bell pepper liking || id:ebi-fl187-GCST90094703	rs11665326	18	50907494	G	A	0.4741	-0.049836	0.008618	7.38e-09
Biscuits liking || id:ebi-fl187-GCST90094704	rs12356048	10	21210283	A	G	0.6855	-0.04404	0.00725	1.27e-09
Biscuits liking || id:ebi-fl187-GCST90094704	rs2933170	11	29135383	G	A	0.2708	-0.042744	0.007615	2e-08
Biscuits liking || id:ebi-fl187-GCST90094704	rs4730110	7	77832149	C	T	0.5805	0.038959	0.006838	1.25e-08
Biscuits liking || id:ebi-fl187-GCST90094704	rs7080275	10	99089538	C	T	0.3981	-0.038839	0.006879	1.66e-08
Biscuits liking || id:ebi-fl187-GCST90094704	rs206272	3	162627265	A	G	0.303	0.043169	0.007335	4e-09
Biscuits liking || id:ebi-fl187-GCST90094704	rs182715514	7	113912028	C	A	0.2261	-0.045163	0.008117	2.66e-08
Biscuits liking || id:ebi-fl187-GCST90094704	rs116858531	8	143299378	A	G	0.296	-0.050041	0.007939	2.95e-10
Biscuits liking || id:ebi-fl187-GCST90094704	rs1520919	8	64696606	A	G	0.3015	0.057857	0.00735	3.56e-15
Biscuits liking || id:ebi-fl187-GCST90094704	rs504675	2	45154689	T	C	0.3508	-0.040357	0.007067	1.16e-08
Biscuits liking || id:ebi-fl187-GCST90094704	rs16896322	6	43150520	G	A	0.1094	0.059446	0.010826	4.02e-08
Biscuits liking || id:ebi-fl187-GCST90094704	rs3122703	9	15608986	T	A	0.4611	0.044819	0.006862	6.56e-11
Biscuits liking || id:ebi-fl187-GCST90094704	rs838133	19	49259529	G	A	0.5493	-0.071645	0.006966	8.71e-25
Biscuits liking || id:ebi-fl187-GCST90094704	rs556881732	16	28362881	A	G	0.2895	0.047324	0.007978	3.02e-09
Bitter ale liking || id:ebi-fl187-GCST90094705	rs1229984	4	100239319	C	T	0.9745	0.168892	0.028932	5.33e-09
Bitter ale liking || id:ebi-fl187-GCST90094705	rs2163971	3	85428726	C	T	0.5525	-0.06151	0.009289	3.59e-11
Bitter ale liking || id:ebi-fl187-GCST90094705	rs112065280	5	9633586	C	T	0.17	-0.09575	0.012222	4.82e-15
Bitter ale liking || id:ebi-fl187-GCST90094705	rs9611875	22	43153807	G	A	0.0394	-0.187092	0.023679	2.83e-15
Black olive liking || id:ebi-fl187-GCST90094707	rs3130048	6	31613739	C	T	0.2802	-0.076441	0.011915	1.43e-10
Black olive liking || id:ebi-fl187-GCST90094707	rs12665383	6	140561696	T	C	0.3526	0.066443	0.011186	2.88e-09
Black olive liking || id:ebi-fl187-GCST90094707	rs62263063	3	115182229	G	A	0.533	0.059753	0.010739	2.66e-08
Black olive liking || id:ebi-fl187-GCST90094707	rs3124402	13	55975115	G	A	0.7328	-0.100513	0.012115	1.12e-16
Black olive liking || id:ebi-fl187-GCST90094707	rs11861627	16	12793139	C	A	0.1806	-0.093778	0.014303	5.56e-11
Black olive liking || id:ebi-fl187-GCST90094707	rs74696461	2	45121375	A	G	0.1088	0.143684	0.017604	3.38e-16
Black olive liking || id:ebi-fl187-GCST90094707	rs12716979	16	31011821	G	T	0.3768	0.068654	0.011138	7.14e-10
Black olive liking || id:ebi-fl187-GCST90094707	rs2532387	17	44313522	T	G	0.2168	-0.105387	0.013058	7.15e-16
Black olive liking || id:ebi-fl187-GCST90094707	rs9590856	13	45367505	T	C	0.4848	-0.06074	0.010749	1.62e-08
Black olive liking || id:ebi-fl187-GCST90094707	rs11859365	16	83683945	C	A	0.2535	0.071639	0.012315	6.02e-09
Black olive liking || id:ebi-fl187-GCST90094707	rs303754	18	21076764	T	G	0.5293	-0.067883	0.010824	3.61e-10
Black olive liking || id:ebi-fl187-GCST90094707	rs61949928	13	64949973	A	C	0.0634	0.122997	0.022167	2.9e-08
Black olive liking || id:ebi-fl187-GCST90094707	rs7709884	5	153054326	A	G	0.1768	0.081297	0.014204	1.06e-08
Black olive liking || id:ebi-fl187-GCST90094707	rs2119437	4	65798200	C	T	0.5595	-0.06575	0.010818	1.25e-09
Black olive liking || id:ebi-fl187-GCST90094707	rs59309762	8	64669495	T	C	0.3283	-0.069466	0.011426	1.24e-09
Black olive liking || id:ebi-fl187-GCST90094707	rs2183271	10	21957229	C	T	0.3601	-0.063939	0.01118	1.09e-08
Black olive liking || id:ebi-fl187-GCST90094707	rs307587	3	12110121	A	T	0.7464	0.068991	0.012339	2.28e-08
Black olive liking || id:ebi-fl187-GCST90094707	rs10742213	11	29083746	T	G	0.2887	0.073044	0.011904	8.51e-10
Black olive liking || id:ebi-fl187-GCST90094707	rs1545717	17	2295405	T	C	0.3549	-0.067048	0.011206	2.22e-09
Black olive liking || id:ebi-fl187-GCST90094707	rs1364351	16	61037218	A	G	0.2448	-0.070484	0.012511	1.79e-08
Black olive liking || id:ebi-fl187-GCST90094707	rs35207189	13	58416695	G	T	0.3839	-0.069718	0.012164	1e-08
Black olive liking || id:ebi-fl187-GCST90094707	rs12773105	10	118025315	T	C	0.5018	0.062019	0.01074	7.76e-09
Black pepper liking || id:ebi-fl187-GCST90094708	rs7619139	3	25110415	A	T	0.5889	0.040325	0.007159	1.8e-08
Black pepper liking || id:ebi-fl187-GCST90094708	rs6747171	2	145819888	G	A	0.3108	0.042205	0.00758	2.6e-08
Black pepper liking || id:ebi-fl187-GCST90094708	rs7568987	2	45154229	G	A	0.3061	0.046687	0.007643	1.02e-09
Black pepper liking || id:ebi-fl187-GCST90094708	rs10246665	7	133370755	T	C	0.5648	0.044089	0.00709	5.06e-10
Black pepper liking || id:ebi-fl187-GCST90094708	rs6978919	7	69735671	C	T	0.2001	-0.048277	0.008761	3.6e-08
Black pepper liking || id:ebi-fl187-GCST90094708	rs224536	17	3487180	G	A	0.3504	0.065172	0.007333	6.47e-19
Black pepper liking || id:ebi-fl187-GCST90094708	rs13056300	22	41408754	C	T	0.2732	-0.049482	0.007926	4.33e-10
Black pepper liking || id:ebi-fl187-GCST90094708	rs6066836	20	47356483	G	A	0.4475	0.041353	0.007094	5.59e-09
Blue cheese liking || id:ebi-fl187-GCST90094709	rs3105065	13	55993394	G	A	0.7371	-0.105146	0.0119	1.03e-18
Blue cheese liking || id:ebi-fl187-GCST90094709	rs368033883	7	74331625	G	A	0.2196	-0.075072	0.013459	2.45e-08
Blue cheese liking || id:ebi-fl187-GCST90094709	rs1989097	18	1860310	G	A	0.1476	0.087824	0.014683	2.24e-09
Blue cheese liking || id:ebi-fl187-GCST90094709	rs56114278	4	152969869	T	A	0.2814	-0.068334	0.011555	3.38e-09
Blue cheese liking || id:ebi-fl187-GCST90094709	rs55872725	16	53809123	T	C	0.4049	0.086299	0.0106	3.99e-16
Blue cheese liking || id:ebi-fl187-GCST90094709	rs1482782	11	7941115	G	C	0.3957	0.067497	0.010618	2.08e-10
Blue cheese liking || id:ebi-fl187-GCST90094709	rs58125993	5	124966656	T	A	0.2868	0.065258	0.011966	4.96e-08
Blue cheese liking || id:ebi-fl187-GCST90094709	rs12413585	10	118016664	A	G	0.4775	0.057353	0.01043	3.85e-08
Blue cheese liking || id:ebi-fl187-GCST90094709	rs6576291	14	29827888	A	G	0.6337	0.059284	0.010781	3.84e-08
Blue cheese liking || id:ebi-fl187-GCST90094709	rs504675	2	45154689	T	C	0.351	0.096739	0.010902	7.31e-19
Blue cheese liking || id:ebi-fl187-GCST90094709	rs9923688	16	73628767	C	T	0.3585	0.060302	0.010937	3.53e-08
Blue cheese liking || id:ebi-fl187-GCST90094709	rs1392262	3	115142521	A	G	0.5269	-0.057073	0.010418	4.32e-08
Blue cheese liking || id:ebi-fl187-GCST90094709	rs687113	18	40947453	G	A	0.3426	-0.067469	0.010934	6.87e-10
Blue cheese liking || id:ebi-fl187-GCST90094709	rs10195287	2	160461478	T	C	0.4235	-0.060584	0.010537	9e-09
Blue cheese liking || id:ebi-fl187-GCST90094709	rs11861627	16	12793139	C	A	0.1805	-0.084959	0.013864	8.97e-10
Blue cheese liking || id:ebi-fl187-GCST90094709	rs1123321	16	83677410	G	C	0.2579	0.072562	0.011938	1.25e-09
Broad bean liking || id:ebi-fl187-GCST90094711	rs76441829	4	136135472	T	C	0.1664	-0.064661	0.011258	9.32e-09
Broad bean liking || id:ebi-fl187-GCST90094711	rs4988235	2	136608646	A	G	0.7425	-0.057436	0.009488	1.44e-09
Broad bean liking || id:ebi-fl187-GCST90094711	rs10233107	7	122617043	T	C	0.3177	-0.106707	0.008888	3.67e-33
Broad bean liking || id:ebi-fl187-GCST90094711	rs9349956	6	14718260	C	A	0.1864	0.058059	0.010623	4.64e-08
Broad bean liking || id:ebi-fl187-GCST90094711	rs512445	9	128329179	C	T	0.5758	0.05029	0.00837	1.9e-09
Broad bean liking || id:ebi-fl187-GCST90094711	rs28664826	6	31456108	A	G	0.3898	-0.050764	0.009151	2.92e-08
Broad bean liking || id:ebi-fl187-GCST90094711	rs11861627	16	12793139	C	A	0.1806	-0.072364	0.011035	5.52e-11
Broad bean liking || id:ebi-fl187-GCST90094711	rs113248443	10	66102542	G	A	0.0489	0.109761	0.019871	3.35e-08
Broad bean liking || id:ebi-fl187-GCST90094711	rs199442	17	44820122	A	G	0.2365	-0.058673	0.00972	1.6e-09
Broad bean liking || id:ebi-fl187-GCST90094711	rs507711	19	49208564	T	C	0.5322	-0.055364	0.008296	2.53e-11
Broad bean liking || id:ebi-fl187-GCST90094711	rs9611875	22	43153807	G	A	0.0393	-0.217357	0.02131	2.11e-24
Broad bean liking || id:ebi-fl187-GCST90094711	rs9954833	18	40810376	T	C	0.3455	-0.050857	0.008699	5.06e-09
Broccoli liking || id:ebi-fl187-GCST90094712	rs1017679	15	51968419	T	C	0.7391	0.038152	0.006946	3.97e-08
Broccoli liking || id:ebi-fl187-GCST90094712	rs11749582	5	164700979	T	A	0.3053	-0.039951	0.00666	2e-09
Broccoli liking || id:ebi-fl187-GCST90094712	rs501964	2	45138941	T	C	0.344	-0.049187	0.006448	2.43e-14
Broccoli liking || id:ebi-fl187-GCST90094712	rs71516748	8	125542181	G	A	0.2225	-0.041457	0.007345	1.68e-08
Broccoli liking || id:ebi-fl187-GCST90094712	rs13384513	2	59618215	A	T	0.1841	0.043671	0.007946	3.91e-08
Brussel sprout liking || id:ebi-fl187-GCST90094714	rs2532395	17	44307193	T	C	0.2126	-0.098893	0.010091	1.2e-22
Brussel sprout liking || id:ebi-fl187-GCST90094714	rs13107325	4	103188709	T	C	0.0726	0.095518	0.015769	1.41e-09
Brussel sprout liking || id:ebi-fl187-GCST90094714	rs73193539	13	56140417	C	T	0.2515	0.084008	0.009575	1.8e-18
Brussel sprout liking || id:ebi-fl187-GCST90094714	rs2186709	11	112843616	G	A	0.6159	-0.050253	0.008403	2.25e-09
Brussel sprout liking || id:ebi-fl187-GCST90094714	rs13377865	12	107724173	C	G	0.1925	-0.057977	0.010493	3.31e-08
Burger liking || id:ebi-fl187-GCST90094715	rs814573	19	45424351	T	A	0.1806	-0.080178	0.011265	1.13e-12
Butternut squash liking || id:ebi-fl187-GCST90094718	rs55872725	16	53809123	T	C	0.4053	0.057965	0.008149	1.17e-12
Butternut squash liking || id:ebi-fl187-GCST90094718	rs4617401	1	10636955	T	A	0.702	0.051388	0.008754	4.38e-09
Butternut squash liking || id:ebi-fl187-GCST90094718	rs11209909	1	72553122	T	A	0.4602	0.049225	0.008156	1.61e-09
Butternut squash liking || id:ebi-fl187-GCST90094718	rs2937339	13	55999578	C	T	0.7239	-0.074741	0.008949	6.88e-17
Cabbage liking || id:ebi-fl187-GCST90094719	rs17391889	5	164635897	G	C	0.3786	-0.039272	0.006765	6.48e-09
Cabbage liking || id:ebi-fl187-GCST90094719	rs7619139	3	25110415	A	T	0.5889	0.044845	0.006683	1.97e-11
Cabbage liking || id:ebi-fl187-GCST90094719	rs2298527	11	112851961	C	G	0.5967	-0.036796	0.006689	3.8e-08
Cabbage liking || id:ebi-fl187-GCST90094719	rs73034263	11	133808038	G	C	0.2034	-0.048503	0.008167	2.9e-09
Cabbage liking || id:ebi-fl187-GCST90094719	rs13135092	4	103198082	G	A	0.0811	0.068568	0.012085	1.42e-08
Cabbage liking || id:ebi-fl187-GCST90094719	rs9569324	13	56154467	A	G	0.7037	-0.053618	0.007428	5.35e-13
Cake icing liking || id:ebi-fl187-GCST90094723	rs4346902	7	5513109	C	A	0.8748	-0.074779	0.013282	1.83e-08
Cake icing liking || id:ebi-fl187-GCST90094723	rs6442997	3	5851108	G	A	0.6415	0.050722	0.009249	4.18e-08
Cake icing liking || id:ebi-fl187-GCST90094723	rs11084735	19	33927000	G	A	0.3259	-0.054574	0.009413	6.77e-09
Cake icing liking || id:ebi-fl187-GCST90094723	rs27721	5	87997279	G	A	0.7416	-0.057077	0.010107	1.65e-08
Cake icing liking || id:ebi-fl187-GCST90094723	rs1217104	8	64625693	A	G	0.7337	-0.060956	0.009931	8.41e-10
Cake icing liking || id:ebi-fl187-GCST90094723	rs2470578	3	17330092	A	G	0.4899	0.057456	0.008828	7.66e-11
Cake icing liking || id:ebi-fl187-GCST90094723	rs12546198	8	9231661	G	A	0.0999	-0.080959	0.014694	3.61e-08
Cake icing liking || id:ebi-fl187-GCST90094723	rs10810499	9	15951267	C	T	0.3675	0.068137	0.009212	1.43e-13
Cake icing liking || id:ebi-fl187-GCST90094723	rs72622646	2	75087316	T	C	0.1846	-0.070935	0.011439	5.66e-10
Cake icing liking || id:ebi-fl187-GCST90094723	rs1698114	19	49259854	G	A	0.4841	-0.10141	0.009407	4.55e-27
Cake icing liking || id:ebi-fl187-GCST90094723	rs528199	1	110046195	C	A	0.5375	0.049305	0.00887	2.74e-08
Cake icing liking || id:ebi-fl187-GCST90094723	rs55683801	6	54675563	C	T	0.5293	-0.051219	0.008956	1.09e-08
Cake icing liking || id:ebi-fl187-GCST90094723	rs10216533	8	143763690	A	G	0.4418	0.056365	0.008821	1.69e-10
Cake liking || id:ebi-fl187-GCST90094721	rs10877962	12	63520912	T	C	0.4166	-0.039758	0.006964	1.16e-08
Cake liking || id:ebi-fl187-GCST90094721	rs35741362	6	27007687	C	T	0.1407	0.05993	0.009821	1.06e-09
Cake liking || id:ebi-fl187-GCST90094721	rs4473093	14	46596934	T	G	0.2444	0.044376	0.007961	2.5e-08
Cake liking || id:ebi-fl187-GCST90094721	rs535066	4	46240287	T	G	0.566	-0.040179	0.006919	6.41e-09
Cake liking || id:ebi-fl187-GCST90094721	rs838133	19	49259529	G	A	0.5493	-0.083872	0.007074	2.22e-32
Cake liking || id:ebi-fl187-GCST90094721	rs7429279	3	25118637	C	A	0.5896	-0.046023	0.006979	4.32e-11
Cake liking || id:ebi-fl187-GCST90094721	rs1927696	9	15929374	G	A	0.4582	-0.038116	0.006864	2.83e-08
Cake liking || id:ebi-fl187-GCST90094721	rs12539316	7	72977898	G	A	0.2809	0.044755	0.00761	4.11e-09
Cake liking || id:ebi-fl187-GCST90094721	rs1520919	8	64696606	A	G	0.3015	0.052326	0.007464	2.42e-12
Cake liking || id:ebi-fl187-GCST90094721	rs504675	2	45154689	T	C	0.3507	-0.053847	0.007177	6.37e-14
Cake liking || id:ebi-fl187-GCST90094721	rs9955276	18	1839339	T	C	0.1443	-0.060669	0.009782	5.62e-10
Cake liking || id:ebi-fl187-GCST90094721	rs206269	3	162627588	A	G	0.3029	0.04757	0.007449	1.74e-10
Cake liking || id:ebi-fl187-GCST90094721	rs2933170	11	29135383	G	A	0.2708	-0.045619	0.007735	3.71e-09
Capers liking || id:ebi-fl187-GCST90094724	rs3105049	13	55941509	T	C	0.7279	-0.077736	0.010749	4.83e-13
Capers liking || id:ebi-fl187-GCST90094724	rs3132685	6	29945949	A	G	0.1353	-0.117998	0.014175	8.71e-17
Capers liking || id:ebi-fl187-GCST90094724	rs28385406	3	87795594	A	C	0.2325	-0.062325	0.011263	3.16e-08
Capers liking || id:ebi-fl187-GCST90094724	rs7998448	13	108146199	C	T	0.7674	0.064329	0.011334	1.4e-08
Capers liking || id:ebi-fl187-GCST90094724	rs3134798	6	32184705	A	G	0.7189	-0.061521	0.010586	6.23e-09
Capers liking || id:ebi-fl187-GCST90094724	rs504675	2	45154689	T	C	0.3515	0.100596	0.009992	8.13e-24
Capers liking || id:ebi-fl187-GCST90094724	rs62244860	3	71547590	G	A	0.4362	0.054478	0.009612	1.46e-08
Capers liking || id:ebi-fl187-GCST90094724	rs4560534	5	105895363	A	G	0.5346	0.057324	0.010006	1.02e-08
Capers liking || id:ebi-fl187-GCST90094724	rs9527736	13	58536148	A	G	0.7046	0.057757	0.010477	3.55e-08
Capers liking || id:ebi-fl187-GCST90094724	rs12773105	10	118025315	T	C	0.5014	0.057523	0.009544	1.7e-09
Capers liking || id:ebi-fl187-GCST90094724	rs4678791	3	35713837	G	A	0.5638	-0.052839	0.009595	3.68e-08
Capers liking || id:ebi-fl187-GCST90094724	rs10274474	7	69897059	A	T	0.3902	-0.056277	0.009773	8.53e-09
Capers liking || id:ebi-fl187-GCST90094724	rs2732631	17	44289232	T	G	0.2259	-0.092701	0.01145	5.8e-16
Capers liking || id:ebi-fl187-GCST90094724	rs11859365	16	83683945	C	A	0.2537	0.068792	0.010957	3.45e-10
Cauliflower liking || id:ebi-fl187-GCST90094727	rs1170216	3	86379896	G	A	0.9022	-0.061967	0.010393	2.5e-09
Cauliflower liking || id:ebi-fl187-GCST90094727	rs4310746	13	56012679	G	A	0.7242	-0.047482	0.006871	4.89e-12
Cauliflower liking || id:ebi-fl187-GCST90094727	rs13135092	4	103198082	G	A	0.0811	0.064725	0.011309	1.06e-08
Cauliflower liking || id:ebi-fl187-GCST90094727	rs6808550	3	25107866	G	A	0.5726	0.034196	0.006222	3.9e-08
Cereal bar liking || id:ebi-fl187-GCST90094728	rs4917761	10	98967236	T	C	0.6503	0.047102	0.00807	5.37e-09
Cereal bar liking || id:ebi-fl187-GCST90094728	rs2185663	9	15782760	T	A	0.496	-0.050598	0.007685	4.62e-11
Cheesecake liking || id:ebi-fl187-GCST90094730	rs10786872	10	107327039	T	C	0.5757	-0.044797	0.007896	1.42e-08
Cheesecake liking || id:ebi-fl187-GCST90094730	rs10462466	5	87281774	T	C	0.738	0.054643	0.008895	8.17e-10
Cheesecake liking || id:ebi-fl187-GCST90094730	rs9300002	11	29129168	C	T	0.4201	-0.044555	0.007936	1.99e-08
Cheesecake liking || id:ebi-fl187-GCST90094730	rs174594	11	61619829	A	C	0.6253	0.047612	0.008065	3.58e-09
Cheesecake liking || id:ebi-fl187-GCST90094730	rs758106	17	69181003	C	T	0.5875	-0.044469	0.0079	1.84e-08
Cheesecake liking || id:ebi-fl187-GCST90094730	rs34783010	19	46180414	T	G	0.1942	-0.080224	0.009833	3.46e-16
Cheesecake liking || id:ebi-fl187-GCST90094730	rs3088215	16	28853996	C	A	0.3968	0.053931	0.007969	1.34e-11
Cherry liking || id:ebi-fl187-GCST90094731	rs1243179	10	21912579	G	A	0.3083	-0.038789	0.006905	1.96e-08
Cherry liking || id:ebi-fl187-GCST90094731	rs4720886	7	1688329	T	C	0.3291	-0.038493	0.006784	1.41e-08
Cherry liking || id:ebi-fl187-GCST90094731	rs4929925	11	8655187	A	C	0.6551	-0.040185	0.006695	1.97e-09
Cherry liking || id:ebi-fl187-GCST90094731	rs7789218	7	143697355	C	T	0.3723	0.076919	0.006582	1.67e-31
Cherry liking || id:ebi-fl187-GCST90094731	rs862227	16	73602926	G	A	0.4576	-0.046535	0.006384	3.16e-13
Cherry liking || id:ebi-fl187-GCST90094731	rs35260863	14	22043949	C	T	0.1015	-0.064826	0.01061	1e-09
Chicken liking || id:ebi-fl187-GCST90094732	rs429358	19	45411941	C	T	0.1486	-0.053996	0.009848	4.2e-08
Chicken liking || id:ebi-fl187-GCST90094732	rs303762	18	21082317	C	T	0.3426	0.056976	0.007382	1.23e-14
Chilli pepper liking || id:ebi-fl187-GCST90094733	rs6882046	5	87968864	G	A	0.2676	0.058158	0.010225	1.32e-08
Chilli pepper liking || id:ebi-fl187-GCST90094733	rs528301	2	45154908	A	G	0.5522	0.073672	0.009003	2.85e-16
Chilli pepper liking || id:ebi-fl187-GCST90094733	rs13056300	22	41408754	C	T	0.2733	-0.071559	0.010117	1.54e-12
Chilli pepper liking || id:ebi-fl187-GCST90094733	rs1217097	8	64623330	G	A	0.7004	0.063462	0.009788	9.03e-11
Chilli pepper liking || id:ebi-fl187-GCST90094733	rs6799195	3	85665501	C	T	0.6459	-0.071678	0.009442	3.24e-14
Chilli pepper liking || id:ebi-fl187-GCST90094733	rs11197612	10	118024319	T	C	0.4031	0.05089	0.009156	2.76e-08
Chilli pepper liking || id:ebi-fl187-GCST90094733	rs437564	16	28818037	T	C	0.3752	-0.062702	0.00954	4.99e-11
Chilli pepper liking || id:ebi-fl187-GCST90094733	rs2469937	17	44336976	T	C	0.7949	0.063231	0.011463	3.49e-08
Chilli pepper liking || id:ebi-fl187-GCST90094733	rs1888369	14	20578997	C	T	0.4163	-0.051687	0.009117	1.45e-08
Chilli pepper liking || id:ebi-fl187-GCST90094733	rs10853628	18	50770638	C	T	0.3848	0.06041	0.009216	5.62e-11
Chilli pepper liking || id:ebi-fl187-GCST90094733	rs201000	6	27809159	T	C	0.2001	-0.066416	0.011206	3.12e-09
Chilli pepper liking || id:ebi-fl187-GCST90094733	rs12907646	15	85403496	A	G	0.2273	0.063997	0.010687	2.14e-09
Chilli pepper liking || id:ebi-fl187-GCST90094733	rs2851508	7	69082989	G	A	0.6492	0.06863	0.009376	2.52e-13
Chilli pepper liking || id:ebi-fl187-GCST90094733	rs224536	17	3487180	G	A	0.3504	0.08318	0.009362	6.62e-19
Chips liking || id:ebi-fl187-GCST90094734	rs3803020	12	39233771	G	A	0.5006	0.034951	0.00622	1.94e-08
Chips liking || id:ebi-fl187-GCST90094734	rs12682352	8	8646246	C	T	0.4741	-0.049402	0.006232	2.31e-15
Chips liking || id:ebi-fl187-GCST90094734	rs9972653	16	53814363	T	G	0.4003	-0.043412	0.00636	8.88e-12
Chips liking || id:ebi-fl187-GCST90094734	rs429358	19	45411941	C	T	0.1487	-0.077383	0.008764	1.1e-18
Cod liking || id:ebi-fl187-GCST90094736	rs2110529	2	59497127	C	T	0.4716	-0.038224	0.00661	7.4e-09
Coffee difference liking || id:ebi-fl187-GCST90094738	rs10858948	12	90478651	A	G	0.4951	-0.092566	0.016977	4.99e-08
Coffee difference liking || id:ebi-fl187-GCST90094738	rs61914781	12	11024367	A	G	0.2556	-0.115863	0.019583	3.32e-09
Coffee difference liking || id:ebi-fl187-GCST90094738	rs2509096	11	95638497	G	A	0.4492	-0.095755	0.017452	4.12e-08
Coffee difference liking || id:ebi-fl187-GCST90094738	rs12935138	16	65115210	A	G	0.417	0.101959	0.017297	3.79e-09
Coffee difference liking || id:ebi-fl187-GCST90094738	rs17175602	18	57882717	C	T	0.2678	-0.112735	0.019262	4.87e-09
Coffee difference liking || id:ebi-fl187-GCST90094738	rs9972653	16	53814363	T	G	0.4005	-0.178232	0.017438	1.71e-24
Coffee max liking || id:ebi-fl187-GCST90094739	rs2039722	6	98314912	G	A	0.4713	0.046467	0.008135	1.14e-08
Coffee max liking || id:ebi-fl187-GCST90094739	rs12149832	16	53842908	A	G	0.4142	0.054224	0.008241	4.76e-11
Coffee max liking || id:ebi-fl187-GCST90094739	rs1418462	1	96289021	T	A	0.6693	0.049161	0.008635	1.28e-08
Coffee max liking || id:ebi-fl187-GCST90094739	rs2472297	15	75027880	T	C	0.2635	0.105058	0.009179	2.72e-30
Coffee max liking || id:ebi-fl187-GCST90094739	rs6968865	7	17287269	T	A	0.6279	0.079938	0.008305	6.5e-22
Coffee max liking || id:ebi-fl187-GCST90094739	rs573979206	22	24712801	T	C	0.014	-0.300491	0.034597	3.89e-18
Coffee with sugar liking || id:ebi-fl187-GCST90094740	rs9540734	13	66965411	A	G	0.4754	0.056597	0.009682	5.08e-09
Coffee with sugar liking || id:ebi-fl187-GCST90094740	rs61912249	12	11013304	T	A	0.2547	-0.06303	0.011128	1.49e-08
Coffee with sugar liking || id:ebi-fl187-GCST90094740	rs10125362	9	128490151	T	C	0.407	0.055853	0.009836	1.39e-08
Coffee with sugar liking || id:ebi-fl187-GCST90094740	rs62033406	16	53824226	G	A	0.4115	-0.070795	0.009821	5.73e-13
Coffee without sugar liking || id:ebi-fl187-GCST90094741	rs2472297	15	75027880	T	C	0.2636	0.102912	0.011632	9.25e-19
Coffee without sugar liking || id:ebi-fl187-GCST90094741	rs17175602	18	57882717	C	T	0.2679	0.068509	0.011607	3.61e-09
Coffee without sugar liking || id:ebi-fl187-GCST90094741	rs6968865	7	17287269	T	A	0.628	0.064621	0.010526	8.35e-10
Coffee without sugar liking || id:ebi-fl187-GCST90094741	rs57452279	22	24878110	C	T	0.0141	-0.311111	0.043645	1.04e-12
Coffee without sugar liking || id:ebi-fl187-GCST90094741	rs10845229	12	11035533	A	G	0.5864	-0.061823	0.010439	3.2e-09
Coffee without sugar liking || id:ebi-fl187-GCST90094741	rs62033400	16	53811788	G	A	0.3959	0.106949	0.010516	2.84e-24
Coriander liking || id:ebi-fl187-GCST90094744	rs10839924	11	7942207	G	A	0.3949	0.095946	0.008199	1.39e-31
Coriander liking || id:ebi-fl187-GCST90094744	rs200739311	3	85650323	C	T	0.6193	-0.052821	0.008506	5.35e-10
Coriander liking || id:ebi-fl187-GCST90094744	rs201200203	13	56155534	T	C	0.6827	-0.055517	0.009008	7.19e-10
Coriander liking || id:ebi-fl187-GCST90094744	rs10243750	7	133627654	A	T	0.2428	0.054989	0.009328	3.78e-09
Corn flake liking || id:ebi-fl187-GCST90094745	rs6798507	3	71547039	A	G	0.6457	-0.046909	0.008235	1.26e-08
Corn flake liking || id:ebi-fl187-GCST90094745	rs1656604	15	47794252	C	T	0.4594	0.048682	0.007865	6.09e-10
Corn flake liking || id:ebi-fl187-GCST90094745	rs4780842	16	20137441	T	C	0.8923	0.075562	0.012709	2.79e-09
Corn flake liking || id:ebi-fl187-GCST90094745	rs9357004	6	26303319	C	T	0.4879	-0.050858	0.007827	8.25e-11
Corn flake liking || id:ebi-fl187-GCST90094745	rs9815930	3	49931343	T	A	0.5145	0.058983	0.00794	1.13e-13
Corn flake liking || id:ebi-fl187-GCST90094745	rs11222562	11	99926643	C	T	0.2337	-0.057266	0.00926	6.3e-10
Corn flake liking || id:ebi-fl187-GCST90094745	rs157592	19	45424514	C	A	0.1797	-0.065718	0.010514	4.13e-10
Cream liking || id:ebi-fl187-GCST90094746	rs9367336	6	48890685	A	G	0.1314	0.070561	0.011951	3.57e-09
Cream liking || id:ebi-fl187-GCST90094746	rs283917	3	17328509	G	A	0.4544	0.053981	0.008107	2.81e-11
Cream liking || id:ebi-fl187-GCST90094746	rs814573	19	45424351	T	A	0.1806	-0.066298	0.010794	8.21e-10
Cream liking || id:ebi-fl187-GCST90094746	rs585143	2	166301142	C	T	0.9113	0.080615	0.014187	1.36e-08
Cream liking || id:ebi-fl187-GCST90094746	rs419055	15	47676519	T	A	0.3128	-0.048396	0.008697	2.65e-08
Crisps liking || id:ebi-fl187-GCST90094747	rs4916723	5	87854395	C	A	0.4222	-0.052836	0.007179	1.88e-13
Crisps liking || id:ebi-fl187-GCST90094747	rs157592	19	45424514	C	A	0.1796	-0.06641	0.009385	1.5e-12
Crisps liking || id:ebi-fl187-GCST90094747	rs4477967	2	42013098	C	T	0.3203	-0.04254	0.007515	1.52e-08
Crisps liking || id:ebi-fl187-GCST90094747	rs10230959	7	12079078	G	A	0.4775	-0.040425	0.007082	1.17e-08
Crisps liking || id:ebi-fl187-GCST90094747	rs6808586	3	85168434	T	C	0.5348	0.041995	0.007011	2.13e-09
Crisps liking || id:ebi-fl187-GCST90094747	rs12533469	7	96649522	A	C	0.3304	0.041551	0.007487	2.88e-08
Crisps liking || id:ebi-fl187-GCST90094747	rs12682352	8	8646246	C	T	0.4741	-0.056556	0.007023	8.26e-16
Crisps liking || id:ebi-fl187-GCST90094747	rs72805612	16	53834608	A	G	0.4143	-0.048256	0.007122	1.28e-11
Crisps liking || id:ebi-fl187-GCST90094747	rs28712821	4	39413780	A	G	0.6025	0.074837	0.007218	3.68e-25
Crisps liking || id:ebi-fl187-GCST90094747	rs35624276	7	114040103	A	G	0.4877	0.042904	0.007052	1.2e-09
Croissant liking || id:ebi-fl187-GCST90094748	rs62033406	16	53824226	G	A	0.4114	0.042484	0.007714	3.67e-08
Croissant liking || id:ebi-fl187-GCST90094748	rs4580876	6	98322872	A	G	0.481	0.044162	0.007603	6.35e-09
Cucumber liking || id:ebi-fl187-GCST90094749	rs114718239	1	84431292	G	T	0.0247	0.136152	0.024825	4.17e-08
Cucumber liking || id:ebi-fl187-GCST90094749	rs1685155	15	79866177	A	G	0.3996	-0.043861	0.007765	1.64e-08
Cucumber liking || id:ebi-fl187-GCST90094749	rs62090520	18	40719762	A	C	0.3715	-0.04453	0.007854	1.45e-08
Curry liking || id:ebi-fl187-GCST90094750	rs41849	7	69016568	C	T	0.3381	-0.046189	0.008334	3.01e-08
Curry liking || id:ebi-fl187-GCST90094750	rs6799195	3	85665501	C	T	0.646	-0.062428	0.008326	6.58e-14
Curry liking || id:ebi-fl187-GCST90094750	rs561338523	8	26796068	G	C	0.0312	-0.127665	0.023001	2.87e-08
Curry liking || id:ebi-fl187-GCST90094750	rs6882046	5	87968864	G	A	0.2674	0.05205	0.009018	7.9e-09
Curry liking || id:ebi-fl187-GCST90094750	rs4841029	8	8605632	A	G	0.4205	0.045752	0.00804	1.3e-08
Curry liking || id:ebi-fl187-GCST90094750	rs528301	2	45154908	A	G	0.5522	0.053331	0.007941	1.9e-11
Curry liking || id:ebi-fl187-GCST90094750	rs188015	6	27877446	A	T	0.1473	-0.06763	0.011162	1.4e-09
Dark chocolate liking || id:ebi-fl187-GCST90094752	rs7973242	12	11208505	G	A	0.2383	-0.059398	0.009677	8.41e-10
Dark chocolate liking || id:ebi-fl187-GCST90094752	rs2472297	15	75027880	T	C	0.2635	0.065493	0.009306	1.98e-12
Dark chocolate liking || id:ebi-fl187-GCST90094752	rs6568392	6	96861476	T	G	0.7812	0.056333	0.009947	1.49e-08
Dark chocolate liking || id:ebi-fl187-GCST90094752	rs1057868	7	75615006	T	C	0.2855	0.049976	0.009086	3.82e-08
Dark chocolate liking || id:ebi-fl187-GCST90094752	rs11762483	7	17122799	A	G	0.2374	0.05334	0.009675	3.54e-08
Dark chocolate liking || id:ebi-fl187-GCST90094752	rs11041662	11	7943153	A	T	0.3936	0.053926	0.008576	3.25e-10
Dark chocolate liking || id:ebi-fl187-GCST90094752	rs4653728	1	226537388	T	C	0.1494	-0.154593	0.011618	2.49e-40
Dark chocolate liking || id:ebi-fl187-GCST90094752	rs6934962	6	116322349	T	C	0.4025	0.045759	0.008376	4.7e-08
Dark chocolate liking || id:ebi-fl187-GCST90094752	rs2106727	7	17287998	G	A	0.634	0.073816	0.008535	5.38e-18
Dark chocolate liking || id:ebi-fl187-GCST90094752	rs7791842	7	143738107	G	C	0.3766	-0.067351	0.008532	2.99e-15
Dark chocolate liking || id:ebi-fl187-GCST90094752	rs6130096	20	35543207	T	C	0.3136	-0.14663	0.00885	3.14e-61
Dark chocolate liking || id:ebi-fl187-GCST90094752	rs9611875	22	43153807	G	A	0.0393	0.14806	0.021173	2.74e-12
Dark chocolate liking || id:ebi-fl187-GCST90094752	rs16982345	19	18500722	A	G	0.2503	0.082861	0.009481	2.42e-18
Dark chocolate liking || id:ebi-fl187-GCST90094752	rs5760425	22	24842452	G	T	0.6095	-0.098918	0.008404	6.08e-32
Dark chocolate liking || id:ebi-fl187-GCST90094752	rs56113850	19	41353107	C	T	0.5775	0.049927	0.00833	2.07e-09
Dark chocolate liking || id:ebi-fl187-GCST90094752	rs67241085	19	1680345	T	C	0.5728	-0.04557	0.008351	4.87e-08
Dark chocolate liking || id:ebi-fl187-GCST90094752	rs12325192	16	51488129	T	C	0.2013	-0.064715	0.010226	2.5e-10
Diet fizzy drinks liking || id:ebi-fl187-GCST90094755	rs12969709	18	57859563	A	C	0.2683	0.061938	0.010282	1.73e-09
Diet fizzy drinks liking || id:ebi-fl187-GCST90094755	rs2925630	16	28619132	C	T	0.3897	0.054748	0.009525	9.1e-09
Diet fizzy drinks liking || id:ebi-fl187-GCST90094755	rs13107325	4	103188709	T	C	0.0726	0.118323	0.017556	1.62e-11
Diet fizzy drinks liking || id:ebi-fl187-GCST90094755	rs12419507	11	47669619	A	G	0.402	0.051493	0.00925	2.61e-08
Dried fruit liking || id:ebi-fl187-GCST90094756	rs12189679	6	98333409	A	G	0.4699	0.037153	0.006626	2.08e-08
Dried fruit liking || id:ebi-fl187-GCST90094756	rs55894341	14	20579465	A	G	0.413	-0.039647	0.006723	3.73e-09
Dried fruit liking || id:ebi-fl187-GCST90094756	rs7618456	3	18718809	G	C	0.7291	-0.04878	0.007433	5.36e-11
Dried fruit liking || id:ebi-fl187-GCST90094756	rs72898584	2	184077866	A	G	0.0441	0.090115	0.016316	3.35e-08
Dried fruit liking || id:ebi-fl187-GCST90094756	rs281316	15	47698041	A	G	0.6648	0.039527	0.007021	1.83e-08
Eggs liking || id:ebi-fl187-GCST90094757	rs12701951	7	42267714	A	G	0.3668	-0.032492	0.005935	4.4e-08
Eggs liking || id:ebi-fl187-GCST90094757	rs56094641	16	53806453	G	A	0.4054	0.035475	0.005829	1.18e-09
Eggs liking || id:ebi-fl187-GCST90094757	rs4420638	19	45422946	G	A	0.1837	-0.051359	0.007398	3.92e-12
Eggs liking || id:ebi-fl187-GCST90094757	rs7494770	14	59284087	C	T	0.8679	0.04707	0.00854	3.57e-08
Eggs liking || id:ebi-fl187-GCST90094757	rs838133	19	49259529	G	A	0.5493	0.042345	0.005909	7.85e-13
Extra virgin olive oil liking || id:ebi-fl187-GCST90094758	rs2511216	11	66321303	C	T	0.4258	-0.035718	0.006404	2.46e-08
Extra virgin olive oil liking || id:ebi-fl187-GCST90094758	rs9268251	6	32295878	A	G	0.2336	-0.041294	0.007439	2.87e-08
Extra virgin olive oil liking || id:ebi-fl187-GCST90094758	rs6973092	7	127660620	T	C	0.3697	0.039005	0.006536	2.43e-09
F-acquired taste liking (derived food-liking factor) || id:ebi-fl187-GCST90094791	rs3105049	13	55941509	T	C	0.2715	-0.106694	0.010456	1.90065e-24
F-acquired taste liking (derived food-liking factor) || id:ebi-fl187-GCST90094791	rs786272	2	145670892	A	G	0.34	-0.056886	0.00981639	6.8319e-09
F-acquired taste liking (derived food-liking factor) || id:ebi-fl187-GCST90094791	rs1937522	13	68080817	G	A	0.4742	-0.0529924	0.00931263	1.26756e-08
F-acquired taste liking (derived food-liking factor) || id:ebi-fl187-GCST90094791	rs504675	2	45154689	T	C	0.3508	0.0685996	0.00974416	1.92136e-12
F-acquired taste liking (derived food-liking factor) || id:ebi-fl187-GCST90094791	rs4858697	3	25116582	G	A	0.418	0.0640309	0.00942787	1.10853e-11
F-acquired taste liking (derived food-liking factor) || id:ebi-fl187-GCST90094791	rs4684095	3	12047765	C	T	0.2845	0.0567871	0.0103066	3.59331e-08
F-acquired taste liking (derived food-liking factor) || id:ebi-fl187-GCST90094791	rs9817162	3	115148392	T	C	0.4333	0.0583084	0.0093841	5.18072e-10
F-acquired taste liking (derived food-liking factor) || id:ebi-fl187-GCST90094791	rs6791295	3	134161180	G	A	0.3648	0.0559233	0.00966008	7.07573e-09
F-acquired taste liking (derived food-liking factor) || id:ebi-fl187-GCST90094791	rs511450	1	88775156	A	G	0.2923	-0.060333	0.0102241	3.61158e-09
F-acquired taste liking (derived food-liking factor) || id:ebi-fl187-GCST90094791	rs13262595	8	143316970	G	A	0.4363	0.0559323	0.00937663	2.44519e-09
F-acquired taste liking (derived food-liking factor) || id:ebi-fl187-GCST90094791	rs10160758	11	66673079	C	T	0.268	-0.0617979	0.0104988	3.95239e-09
F-acquired taste liking (derived food-liking factor) || id:ebi-fl187-GCST90094791	rs10124367	9	128488659	T	C	0.3679	-0.0539714	0.00964285	2.18047e-08
F-acquired taste liking (derived food-liking factor) || id:ebi-fl187-GCST90094791	rs11012794	10	22105035	G	A	0.2932	0.0595064	0.0102149	5.69554e-09
F-acquired taste liking (derived food-liking factor) || id:ebi-fl187-GCST90094791	rs1123321	16	83677410	G	C	0.2579	0.0631998	0.0106293	2.75134e-09
F-acquired taste liking (derived food-liking factor) || id:ebi-fl187-GCST90094791	rs138799955	2	77319073	G	A	0.2748	0.064755	0.0104166	5.08298e-10
F-acquired taste liking (derived food-liking factor) || id:ebi-fl187-GCST90094791	rs10195287	2	160461478	T	C	0.4235	-0.0570719	0.00941103	1.32473e-09
F-acquired taste liking (derived food-liking factor) || id:ebi-fl187-GCST90094791	rs6841352	4	90781655	T	G	0.4615	-0.0546389	0.00932792	4.69681e-09
F-acquired taste liking (derived food-liking factor) || id:ebi-fl187-GCST90094791	rs838133	19	49259529	G	A	0.4506	0.0602695	0.00934595	1.12791e-10
F-acquired taste liking (derived food-liking factor) || id:ebi-fl187-GCST90094791	rs922234	5	153159954	G	C	0.3326	0.072201	0.00986982	2.56744e-13
F-acquired taste liking (derived food-liking factor) || id:ebi-fl187-GCST90094791	rs2236295	10	64564892	T	G	0.3992	0.0734181	0.00949518	1.05747e-14
F-acquired taste liking (derived food-liking factor) || id:ebi-fl187-GCST90094791	rs11638106	15	51969295	T	C	0.4434	0.052204	0.00936039	2.44541e-08
F-acquired taste liking (derived food-liking factor) || id:ebi-fl187-GCST90094791	rs55804009	18	1848629	A	C	0.1401	0.0835097	0.0133974	4.56766e-10
F-acquired taste liking (derived food-liking factor) || id:ebi-fl187-GCST90094791	rs7610856	3	71579022	A	C	0.4323	0.0621514	0.00938666	3.56188e-11
F-acquired taste liking (derived food-liking factor) || id:ebi-fl187-GCST90094791	rs10839921	11	7935616	T	C	0.3571	0.0545583	0.00970503	1.89138e-08
F-acquired taste liking (derived food-liking factor) || id:ebi-fl187-GCST90094791	rs1391438	4	106151843	C	T	0.3137	-0.0561824	0.0100219	2.07087e-08
F-acquired taste liking (derived food-liking factor) || id:ebi-fl187-GCST90094791	rs1671542	5	88165095	T	C	0.4704	0.0585148	0.00931656	3.36986e-10
F-acquired taste liking (derived food-liking factor) || id:ebi-fl187-GCST90094791	rs810368	7	74145313	A	G	0.1619	-0.069794	0.0126239	3.22535e-08
F-acquired taste liking (derived food-liking factor) || id:ebi-fl187-GCST90094791	rs11790555	9	23703152	C	T	0.1985	0.0709672	0.0116582	1.14816e-09
F-acquired taste liking (derived food-liking factor) || id:ebi-fl187-GCST90094791	rs814573	19	45424351	T	A	0.1806	-0.0828972	0.0120881	6.99415e-12
F-acquired taste liking (derived food-liking factor) || id:ebi-fl187-GCST90094791	rs7655455	4	152967941	T	C	0.3378	0.0672686	0.00983193	7.81791e-12
F-acquired taste liking (derived food-liking factor) || id:ebi-fl187-GCST90094791	rs80028338	17	44161470	C	A	0.2051	-0.0991435	0.0115166	7.3862e-18
F-acquired taste liking (derived food-liking factor) || id:ebi-fl187-GCST90094791	rs7652683	3	85603462	C	T	0.35	-0.091138	0.00974928	8.91749e-21
F-acquired taste liking (derived food-liking factor) || id:ebi-fl187-GCST90094791	rs34388845	6	28578286	G	A	0.2125	-0.0752146	0.0113673	3.67218e-11
F-acquired taste liking (derived food-liking factor) || id:ebi-fl187-GCST90094791	rs10119226	9	4145662	C	G	0.4155	-0.057671	0.00943595	9.84916e-10
F-acquired taste liking (derived food-liking factor) || id:ebi-fl187-GCST90094791	rs12455474	18	50705765	G	T	0.4015	0.0554345	0.00948612	5.1037e-09
F-acquired taste liking (derived food-liking factor) || id:ebi-fl187-GCST90094791	rs7991820	13	108104998	C	A	0.2556	0.0597074	0.0106606	2.13385e-08
F-acquired taste liking (derived food-liking factor) || id:ebi-fl187-GCST90094791	rs55872725	16	53809123	T	C	0.4046	0.0718905	0.00947428	3.24973e-14
F-bitter food liking (derived food-liking factor) || id:ebi-fl187-GCST90094706	rs3129119	6	29102861	G	A	0.2782	-0.047721	0.008412	1.43e-08
F-bitter food liking (derived food-liking factor) || id:ebi-fl187-GCST90094706	rs504675	2	45154689	T	C	0.3508	0.053752	0.007904	1.06e-11
F-bitter food liking (derived food-liking factor) || id:ebi-fl187-GCST90094706	rs6882046	5	87968864	G	A	0.2673	0.047392	0.008598	3.58e-08
F-bitter food liking (derived food-liking factor) || id:ebi-fl187-GCST90094706	rs10511014	3	71211110	G	A	0.5699	0.048922	0.0076	1.25e-10
F-bitter food liking (derived food-liking factor) || id:ebi-fl187-GCST90094706	rs2163971	3	85428726	C	T	0.5527	-0.050469	0.007611	3.37e-11
F-bitter food liking (derived food-liking factor) || id:ebi-fl187-GCST90094706	rs2183271	10	21957229	C	T	0.3604	-0.042965	0.007853	4.5e-08
F-bitter food liking (derived food-liking factor) || id:ebi-fl187-GCST90094706	rs62073099	17	44316491	C	G	0.1997	-0.061363	0.009682	2.36e-10
F-burn/spicy liking (derived food-liking factor) || id:ebi-fl187-GCST90094716	rs790561	8	64618026	G	A	0.7016	0.057817	0.01001	7.71e-09
F-burn/spicy liking (derived food-liking factor) || id:ebi-fl187-GCST90094716	rs378421	16	28754684	A	G	0.4136	-0.057228	0.009351	9.44e-10
F-burn/spicy liking (derived food-liking factor) || id:ebi-fl187-GCST90094716	rs504675	2	45154689	T	C	0.351	0.079074	0.009594	1.75e-16
F-burn/spicy liking (derived food-liking factor) || id:ebi-fl187-GCST90094716	rs13056300	22	41408754	C	T	0.2735	-0.05902	0.010326	1.11e-08
F-burn/spicy liking (derived food-liking factor) || id:ebi-fl187-GCST90094716	rs2029130	3	85644047	A	T	0.628	-0.078781	0.009502	1.17e-16
F-burn/spicy liking (derived food-liking factor) || id:ebi-fl187-GCST90094716	rs3986599	11	2439542	G	A	0.6512	0.053807	0.009592	2.04e-08
F-burn/spicy liking (derived food-liking factor) || id:ebi-fl187-GCST90094716	rs55852693	8	8175136	C	A	0.3062	0.057982	0.009927	5.24e-09
F-burn/spicy liking (derived food-liking factor) || id:ebi-fl187-GCST90094716	rs2236295	10	64564892	T	G	0.3991	0.051153	0.009365	4.74e-08
F-burn/spicy liking (derived food-liking factor) || id:ebi-fl187-GCST90094716	rs306208	15	85391306	G	T	0.326	0.058861	0.009771	1.73e-09
F-burn/spicy liking (derived food-liking factor) || id:ebi-fl187-GCST90094716	rs11664776	18	50797415	C	T	0.4032	0.05952	0.009341	1.89e-10
F-burn/spicy liking (derived food-liking factor) || id:ebi-fl187-GCST90094716	rs6944645	7	69016081	C	T	0.3398	-0.064334	0.009597	2.07e-11
F-burn/spicy liking (derived food-liking factor) || id:ebi-fl187-GCST90094716	rs117333488	14	38042645	C	T	0.0497	0.129367	0.021559	1.98e-09
F-burn/spicy liking (derived food-liking factor) || id:ebi-fl187-GCST90094716	rs12179134	6	27675469	G	A	0.2019	-0.072926	0.011402	1.62e-10
F-burn/spicy liking (derived food-liking factor) || id:ebi-fl187-GCST90094716	rs224537	17	3487202	A	G	0.3502	0.079111	0.009557	1.31e-16
F-burn/spicy liking (derived food-liking factor) || id:ebi-fl187-GCST90094716	rs11130227	3	49993319	G	A	0.5107	-0.059081	0.009345	2.6e-10
F-caffeinated/sweet liking (derived food-liking factor) || id:ebi-fl187-GCST90094720	rs500054	11	95593806	A	G	0.387	-0.0854237	0.0138197	6.35808e-10
F-caffeinated/sweet liking (derived food-liking factor) || id:ebi-fl187-GCST90094720	rs61912249	12	11013304	T	A	0.2547	-0.102383	0.0154492	3.42431e-11
F-caffeinated/sweet liking (derived food-liking factor) || id:ebi-fl187-GCST90094720	rs663640	18	57846077	T	C	0.2207	-0.0885059	0.0162305	4.95087e-08
F-caffeinated/sweet liking (derived food-liking factor) || id:ebi-fl187-GCST90094720	rs35709707	16	65121952	G	A	0.4039	0.0870692	0.0137179	2.19398e-10
F-caffeinated/sweet liking (derived food-liking factor) || id:ebi-fl187-GCST90094720	rs2875472	13	66921954	T	A	0.4784	0.0810729	0.0134748	1.78065e-09
F-caffeinated/sweet liking (derived food-liking factor) || id:ebi-fl187-GCST90094720	rs2111365	9	128739602	T	C	0.327	0.0823712	0.0143484	9.42369e-09
F-caffeinated/sweet liking (derived food-liking factor) || id:ebi-fl187-GCST90094720	rs1620977	1	72729142	G	A	0.2707	0.0839269	0.0151491	3.02392e-08
F-caffeinated/sweet liking (derived food-liking factor) || id:ebi-fl187-GCST90094720	rs9972653	16	53814363	T	G	0.4004	-0.131797	0.0137375	8.47689e-22
F-caffeinated/sweet liking (derived food-liking factor) || id:ebi-fl187-GCST90094720	rs145623467	6	27294573	A	G	0.0173	0.288471	0.051624	2.29812e-08
F-cake/biscuits liking (derived food-liking factor) || id:ebi-fl187-GCST90094722	rs9694306	8	64627491	C	T	0.3098	0.0967551	0.0119127	4.58433e-16
F-cake/biscuits liking (derived food-liking factor) || id:ebi-fl187-GCST90094722	rs10790854	11	126760719	G	A	0.4942	-0.0630929	0.0110178	1.02565e-08
F-cake/biscuits liking (derived food-liking factor) || id:ebi-fl187-GCST90094722	rs206269	3	162627588	A	G	0.3029	0.0766274	0.0119878	1.63616e-10
F-cake/biscuits liking (derived food-liking factor) || id:ebi-fl187-GCST90094722	rs10098488	8	11130977	T	G	0.4418	0.0629392	0.0110925	1.39477e-08
F-cake/biscuits liking (derived food-liking factor) || id:ebi-fl187-GCST90094722	rs504675	2	45154689	T	C	0.3508	-0.0749547	0.011543	8.38505e-11
F-cake/biscuits liking (derived food-liking factor) || id:ebi-fl187-GCST90094722	rs2470578	3	17330092	A	G	0.4899	0.060926	0.0110193	3.22064e-08
F-cake/biscuits liking (derived food-liking factor) || id:ebi-fl187-GCST90094722	rs35626515	16	28649651	A	C	0.4032	0.0690963	0.0112296	7.59935e-10
F-cake/biscuits liking (derived food-liking factor) || id:ebi-fl187-GCST90094722	rs7429279	3	25118637	C	A	0.4105	-0.0729489	0.011198	7.29431e-11
F-cake/biscuits liking (derived food-liking factor) || id:ebi-fl187-GCST90094722	rs385816	6	29480224	A	G	0.1328	0.101757	0.0162322	3.63746e-10
F-cake/biscuits liking (derived food-liking factor) || id:ebi-fl187-GCST90094722	rs2281882	10	21130200	C	A	0.263	0.0682236	0.012512	4.96213e-08
F-cake/biscuits liking (derived food-liking factor) || id:ebi-fl187-GCST90094722	rs7080275	10	99089538	C	T	0.3981	-0.0618609	0.0112533	3.86e-08
F-cake/biscuits liking (derived food-liking factor) || id:ebi-fl187-GCST90094722	rs4473093	14	46596934	T	G	0.2444	0.0714694	0.0128186	2.46907e-08
F-cake/biscuits liking (derived food-liking factor) || id:ebi-fl187-GCST90094722	rs13133562	4	170965709	T	C	0.2595	0.0703217	0.0125663	2.19262e-08
F-cake/biscuits liking (derived food-liking factor) || id:ebi-fl187-GCST90094722	rs2932512	11	46080899	A	G	0.0735	0.116319	0.0211092	3.58144e-08
F-cake/biscuits liking (derived food-liking factor) || id:ebi-fl187-GCST90094722	rs8180995	8	143326237	G	A	0.4682	0.0705036	0.0110395	1.6971e-10
F-cake/biscuits liking (derived food-liking factor) || id:ebi-fl187-GCST90094722	rs2933170	11	29135383	G	A	0.2708	-0.0716605	0.0123962	7.4332e-09
F-cake/biscuits liking (derived food-liking factor) || id:ebi-fl187-GCST90094722	rs3122703	9	15608986	T	A	0.4611	0.0834762	0.0110506	4.22095e-14
F-cake/biscuits liking (derived food-liking factor) || id:ebi-fl187-GCST90094722	rs10986739	9	128161614	A	C	0.1206	-0.101783	0.0169149	1.77296e-09
F-cake/biscuits liking (derived food-liking factor) || id:ebi-fl187-GCST90094722	rs36059704	3	50535915	G	C	0.1348	0.090793	0.01613	1.81436e-08
F-cake/biscuits liking (derived food-liking factor) || id:ebi-fl187-GCST90094722	rs838133	19	49259529	G	A	0.4506	-0.137678	0.0110713	1.6739e-35
F-capsicum liking (derived food-liking factor) || id:ebi-fl187-GCST90094726	rs175597	6	27810626	C	T	0.1363	-0.102353	0.0154445	3.42205e-11
F-capsicum liking (derived food-liking factor) || id:ebi-fl187-GCST90094726	rs2236295	10	64564892	T	G	0.3992	0.0691048	0.0108204	1.69682e-10
F-capsicum liking (derived food-liking factor) || id:ebi-fl187-GCST90094726	rs1217097	8	64623330	G	A	0.2999	0.0788313	0.0115647	9.32625e-12
F-capsicum liking (derived food-liking factor) || id:ebi-fl187-GCST90094726	rs504675	2	45154689	T	C	0.3508	0.100209	0.0111041	1.80484e-19
F-capsicum liking (derived food-liking factor) || id:ebi-fl187-GCST90094726	rs607863	1	88777911	C	T	0.2922	-0.0664991	0.0116522	1.14984e-08
F-capsicum liking (derived food-liking factor) || id:ebi-fl187-GCST90094726	rs306198	15	85405369	G	A	0.2854	0.0740913	0.011734	2.71461e-10
F-capsicum liking (derived food-liking factor) || id:ebi-fl187-GCST90094726	rs7678319	4	152929310	G	A	0.2942	-0.0677882	0.011629	5.56755e-09
F-capsicum liking (derived food-liking factor) || id:ebi-fl187-GCST90094726	rs4662411	2	145738714	C	T	0.4007	-0.0694951	0.0108136	1.30469e-10
F-capsicum liking (derived food-liking factor) || id:ebi-fl187-GCST90094726	rs6799195	3	85665501	C	T	0.354	-0.0973967	0.0110812	1.50365e-18
F-capsicum liking (derived food-liking factor) || id:ebi-fl187-GCST90094726	rs201376358	7	133579006	C	T	0.4735	-0.0639293	0.0106131	1.70579e-09
F-capsicum liking (derived food-liking factor) || id:ebi-fl187-GCST90094726	rs378421	16	28754684	A	G	0.4133	-0.0685756	0.0107612	1.8602e-10
F-capsicum liking (derived food-liking factor) || id:ebi-fl187-GCST90094726	rs224536	17	3487180	G	A	0.3504	0.104895	0.011107	3.58703e-21
F-capsicum liking (derived food-liking factor) || id:ebi-fl187-GCST90094726	rs13241800	7	115281255	A	G	0.0354	-0.161829	0.0286766	1.66887e-08
F-capsicum liking (derived food-liking factor) || id:ebi-fl187-GCST90094726	rs41847	7	69018885	G	A	0.3382	-0.0883525	0.0112009	3.07108e-15
F-capsicum liking (derived food-liking factor) || id:ebi-fl187-GCST90094726	rs117333488	14	38042645	C	T	0.0497	0.133683	0.0243834	4.19308e-08
F-capsicum liking (derived food-liking factor) || id:ebi-fl187-GCST90094726	rs55852693	8	8175136	C	A	0.3061	0.0742619	0.011498	1.05625e-10
F-capsicum liking (derived food-liking factor) || id:ebi-fl187-GCST90094726	rs6882046	5	87968864	G	A	0.2674	0.0673181	0.0119726	1.88023e-08
F-capsicum liking (derived food-liking factor) || id:ebi-fl187-GCST90094726	rs11639822	16	7290298	A	G	0.4256	0.06029	0.0107175	1.85123e-08
F-capsicum liking (derived food-liking factor) || id:ebi-fl187-GCST90094726	rs13101107	3	117815022	C	T	0.4022	0.0592007	0.010807	4.30137e-08
F-capsicum liking (derived food-liking factor) || id:ebi-fl187-GCST90094726	rs13056300	22	41408754	C	T	0.2733	-0.0923249	0.0118907	8.19746e-15
F-capsicum liking (derived food-liking factor) || id:ebi-fl187-GCST90094726	rs4939727	18	50792914	A	G	0.4039	0.0747885	0.0107996	4.35574e-12
F-carbohydrate liking (derived food-liking factor) || id:ebi-fl187-GCST90094725	rs429358	19	45411941	C	T	0.1486	-0.152091	0.019513	6.47535e-15
F-carbohydrate liking (derived food-liking factor) || id:ebi-fl187-GCST90094725	rs4649981	1	73652349	A	G	0.4664	-0.0760523	0.0139128	4.59327e-08
F-carbohydrate liking (derived food-liking factor) || id:ebi-fl187-GCST90094725	rs11250033	8	10431422	A	G	0.3724	-0.0921245	0.0143567	1.39133e-10
F-cheese liking (derived food-liking factor) || id:ebi-fl187-GCST90094729	rs76955127	4	46440483	T	G	0.049	-0.147724	0.0270804	4.89743e-08
F-cheese liking (derived food-liking factor) || id:ebi-fl187-GCST90094729	rs35207189	13	58416695	G	T	0.3843	-0.0696673	0.0120178	6.75061e-09
F-cheese liking (derived food-liking factor) || id:ebi-fl187-GCST90094729	rs62063281	17	44038785	G	A	0.2192	-0.088894	0.0141304	3.15456e-10
F-cheese liking (derived food-liking factor) || id:ebi-fl187-GCST90094729	rs10195287	2	160461478	T	C	0.4235	-0.0701232	0.0118309	3.08293e-09
F-cheese liking (derived food-liking factor) || id:ebi-fl187-GCST90094729	rs12801168	11	7959617	A	G	0.3957	0.0655083	0.0119546	4.2591e-08
F-cheese liking (derived food-liking factor) || id:ebi-fl187-GCST90094729	rs3741194	11	66626234	C	T	0.2711	-0.0729598	0.0131506	2.88925e-08
F-cheese liking (derived food-liking factor) || id:ebi-fl187-GCST90094729	rs55872725	16	53809123	T	C	0.4046	0.103356	0.0119104	4.03608e-18
F-cheese liking (derived food-liking factor) || id:ebi-fl187-GCST90094729	rs504675	2	45154689	T	C	0.3508	0.0949281	0.0122497	9.23079e-15
F-cheese liking (derived food-liking factor) || id:ebi-fl187-GCST90094729	rs12715065	3	25105288	A	T	0.2967	0.0821516	0.0127972	1.36723e-10
F-cheese liking (derived food-liking factor) || id:ebi-fl187-GCST90094729	rs9814516	3	85407980	T	G	0.2376	0.0790744	0.013735	8.55533e-09
F-cheese liking (derived food-liking factor) || id:ebi-fl187-GCST90094729	rs3105065	13	55993394	G	A	0.2627	-0.106669	0.0132829	9.70155e-16
F-cheese liking (derived food-liking factor) || id:ebi-fl187-GCST90094729	rs157592	19	45424514	C	A	0.1797	-0.092619	0.0152259	1.17968e-09
F-cheese liking (derived food-liking factor) || id:ebi-fl187-GCST90094729	rs1425397	4	152984315	A	G	0.3364	-0.0733339	0.0123727	3.08347e-09
F-cheese liking (derived food-liking factor) || id:ebi-fl187-GCST90094729	rs72943593	6	107839786	G	A	0.0766	-0.121192	0.0219804	3.51483e-08
F-cheese liking (derived food-liking factor) || id:ebi-fl187-GCST90094729	rs7449794	6	51410601	T	C	0.3906	-0.0698407	0.0119819	5.58168e-09
F-cheese liking (derived food-liking factor) || id:ebi-fl187-GCST90094729	rs1111207	18	24125857	C	T	0.4308	-0.0737419	0.0118052	4.19603e-10
F-chocolate/coffee liking (derived food-liking factor) || id:ebi-fl187-GCST90094735	rs7188250	16	53834607	C	T	0.4164	0.117499	0.0150122	4.99831e-15
F-chocolate/coffee liking (derived food-liking factor) || id:ebi-fl187-GCST90094735	rs1058587	19	18499422	G	C	0.2503	0.122565	0.0170837	7.26337e-13
F-chocolate/coffee liking (derived food-liking factor) || id:ebi-fl187-GCST90094735	rs907190	1	226566726	C	A	0.1532	0.127356	0.0205464	5.70212e-10
F-chocolate/coffee liking (derived food-liking factor) || id:ebi-fl187-GCST90094735	rs6130083	20	35538424	A	G	0.3135	-0.125195	0.0159521	4.22018e-15
F-chocolate/coffee liking (derived food-liking factor) || id:ebi-fl187-GCST90094735	rs1418462	1	96289021	T	A	0.3307	0.0990488	0.01573	3.03829e-10
F-chocolate/coffee liking (derived food-liking factor) || id:ebi-fl187-GCST90094735	rs6968865	7	17287269	T	A	0.372	0.159374	0.015311	2.25437e-25
F-chocolate/coffee liking (derived food-liking factor) || id:ebi-fl187-GCST90094735	rs35525654	3	33210822	C	T	0.2455	0.0958747	0.0171949	2.46467e-08
F-chocolate/coffee liking (derived food-liking factor) || id:ebi-fl187-GCST90094735	rs56113850	19	41353107	C	T	0.4225	0.0908922	0.0149819	1.30481e-09
F-chocolate/coffee liking (derived food-liking factor) || id:ebi-fl187-GCST90094735	rs2472297	15	75027880	T	C	0.2635	0.20304	0.0167988	1.24424e-33
F-chocolate/coffee liking (derived food-liking factor) || id:ebi-fl187-GCST90094735	rs1057868	7	75615006	T	C	0.2854	0.0894888	0.0163869	4.73496e-08
F-chocolate/coffee liking (derived food-liking factor) || id:ebi-fl187-GCST90094735	rs4822499	22	24876846	T	C	0.3982	-0.102592	0.0151175	1.15025e-11
F-chocolate/coffee liking (derived food-liking factor) || id:ebi-fl187-GCST90094735	rs57452279	22	24878110	C	T	0.0141	-0.646259	0.0627668	7.33142e-25
F-chocolate/coffee liking (derived food-liking factor) || id:ebi-fl187-GCST90094735	rs2039722	6	98314912	G	A	0.4711	0.0915121	0.0148256	6.7191e-10
F-coffee/alcohol liking (derived food-liking factor) || id:ebi-fl187-GCST90094737	rs1338549	6	98312143	G	T	0.4714	-0.101714	0.0135927	7.2634e-14
F-coffee/alcohol liking (derived food-liking factor) || id:ebi-fl187-GCST90094737	rs2647238	4	106218428	C	T	0.4127	-0.080288	0.0137821	5.69368e-09
F-coffee/alcohol liking (derived food-liking factor) || id:ebi-fl187-GCST90094737	rs6780776	3	71554185	T	C	0.4336	0.0847756	0.0136917	5.94982e-10
F-coffee/alcohol liking (derived food-liking factor) || id:ebi-fl187-GCST90094737	rs1375547	3	85608137	A	G	0.2177	0.115329	0.0164417	2.30917e-12
F-coffee/alcohol liking (derived food-liking factor) || id:ebi-fl187-GCST90094737	rs1549579	2	160668661	G	T	0.3999	-0.0857698	0.0138508	5.92575e-10
F-coffee/alcohol liking (derived food-liking factor) || id:ebi-fl187-GCST90094737	rs2472297	15	75027880	T	C	0.2635	0.0929403	0.0154023	1.59787e-09
F-coffee/alcohol liking (derived food-liking factor) || id:ebi-fl187-GCST90094737	rs58221005	7	17458747	A	G	0.2002	-0.0953307	0.0169567	1.88746e-08
F-coffee/alcohol liking (derived food-liking factor) || id:ebi-fl187-GCST90094737	rs1671542	5	88165095	T	C	0.4704	0.106032	0.0135943	6.20383e-15
F-coffee/alcohol liking (derived food-liking factor) || id:ebi-fl187-GCST90094737	rs62011305	16	1411126	T	A	0.3847	-0.0810671	0.0139463	6.14348e-09
F-coffee/alcohol liking (derived food-liking factor) || id:ebi-fl187-GCST90094737	rs1229984	4	100239319	C	T	0.0255	0.322925	0.043043	6.26675e-14
F-coffee/alcohol liking (derived food-liking factor) || id:ebi-fl187-GCST90094737	rs4129585	8	143312933	C	A	0.4366	0.075028	0.0136809	4.1544e-08
F-coffee/alcohol liking (derived food-liking factor) || id:ebi-fl187-GCST90094737	rs1937523	13	68079356	T	C	0.4918	-0.0791519	0.0135723	5.48017e-09
F-coffee/alcohol liking (derived food-liking factor) || id:ebi-fl187-GCST90094737	rs34121753	17	7733833	G	A	0.4214	0.0762911	0.0137413	2.8247e-08
F-coffee/alcohol liking (derived food-liking factor) || id:ebi-fl187-GCST90094737	rs10112502	8	20982409	G	A	0.3224	-0.0834708	0.0145171	8.93321e-09
F-cooking flavour liking (derived food-liking factor) || id:ebi-fl187-GCST90094742	rs922234	5	153159954	G	C	0.3326	0.0926737	0.0126841	2.74617e-13
F-cooking flavour liking (derived food-liking factor) || id:ebi-fl187-GCST90094742	rs66889111	4	137152748	T	G	0.3635	-0.0685781	0.012424	3.39391e-08
F-cooking flavour liking (derived food-liking factor) || id:ebi-fl187-GCST90094742	rs4727631	7	77834209	A	G	0.4219	-0.0683503	0.0121006	1.6186e-08
F-cooking flavour liking (derived food-liking factor) || id:ebi-fl187-GCST90094742	rs362307	4	3241845	T	C	0.0736	-0.12687	0.0228863	2.9647e-08
F-cooking flavour liking (derived food-liking factor) || id:ebi-fl187-GCST90094742	rs11648192	16	28618708	T	C	0.4376	0.0691256	0.0120463	9.56098e-09
F-cooking flavour liking (derived food-liking factor) || id:ebi-fl187-GCST90094742	rs1234627	8	64574537	A	T	0.2809	0.0729337	0.0132967	4.13228e-08
F-cooking flavour liking (derived food-liking factor) || id:ebi-fl187-GCST90094742	rs544021	11	66315661	G	C	0.4266	-0.0720772	0.012083	2.44364e-09
F-cooking flavour liking (derived food-liking factor) || id:ebi-fl187-GCST90094742	rs3105049	13	55941509	T	C	0.2715	-0.0989989	0.0134374	1.73944e-13
F-cooking flavour liking (derived food-liking factor) || id:ebi-fl187-GCST90094742	rs9467711	6	26332605	C	A	0.1215	-0.105174	0.0182917	8.93441e-09
F-cooking flavour liking (derived food-liking factor) || id:ebi-fl187-GCST90094742	rs58889493	3	85622699	A	T	0.372	-0.101453	0.0123641	2.29654e-16
F-cooking flavour liking (derived food-liking factor) || id:ebi-fl187-GCST90094742	rs786272	2	145670892	A	G	0.34	-0.0807802	0.0126154	1.52072e-10
F-cooking flavour liking (derived food-liking factor) || id:ebi-fl187-GCST90094742	rs7866364	9	114654315	C	T	0.4449	-0.0688044	0.0120253	1.05514e-08
F-cooking flavour liking (derived food-liking factor) || id:ebi-fl187-GCST90094742	rs8083850	18	50707292	G	A	0.4011	0.0675355	0.012193	3.04413e-08
F-cooking flavour liking (derived food-liking factor) || id:ebi-fl187-GCST90094742	rs12801168	11	7959617	A	G	0.3957	0.0850292	0.0122209	3.45953e-12
F-cooking flavour liking (derived food-liking factor) || id:ebi-fl187-GCST90094742	rs6438260	3	115162114	C	T	0.4326	0.0676752	0.0120622	2.01716e-08
F-cooking vegetables liking (derived food-liking factor) || id:ebi-fl187-GCST90094743	rs6735626	2	213403972	A	G	0.4404	-0.0645743	0.0111786	7.6215e-09
F-cooking vegetables liking (derived food-liking factor) || id:ebi-fl187-GCST90094743	rs1995622	11	32042563	A	G	0.4939	0.0675628	0.0110997	1.1511e-09
F-cooking vegetables liking (derived food-liking factor) || id:ebi-fl187-GCST90094743	rs3809162	12	54674235	G	A	0.4094	-0.0699568	0.0112857	5.69246e-10
F-cooking vegetables liking (derived food-liking factor) || id:ebi-fl187-GCST90094743	rs7619139	3	25110415	A	T	0.4111	0.0763223	0.0112786	1.31463e-11
F-cooking vegetables liking (derived food-liking factor) || id:ebi-fl187-GCST90094743	rs2526397	3	50187790	T	G	0.3461	0.0642061	0.0116652	3.71117e-08
F-cooking vegetables liking (derived food-liking factor) || id:ebi-fl187-GCST90094743	rs73034263	11	133808038	G	C	0.2034	-0.0966916	0.0137865	2.324e-12
F-cooking vegetables liking (derived food-liking factor) || id:ebi-fl187-GCST90094743	rs34210137	2	144154917	G	A	0.4002	0.063723	0.0113268	1.8458e-08
F-cooking vegetables liking (derived food-liking factor) || id:ebi-fl187-GCST90094743	rs13135092	4	103198082	G	A	0.0811	0.145582	0.0203284	7.98097e-13
F-cooking vegetables liking (derived food-liking factor) || id:ebi-fl187-GCST90094743	rs7105462	11	112912048	A	G	0.4032	-0.0688861	0.0113129	1.13503e-09
F-cooking vegetables liking (derived food-liking factor) || id:ebi-fl187-GCST90094743	rs3013326	13	56011335	G	C	0.2744	-0.111285	0.0124368	3.61729e-19
F-cooking vegetables liking (derived food-liking factor) || id:ebi-fl187-GCST90094743	rs2696423	17	44333890	A	G	0.2209	-0.104469	0.0133769	5.73233e-15
F-cooking vegetables liking (derived food-liking factor) || id:ebi-fl187-GCST90094743	rs28819133	6	32527988	T	C	0.3082	-0.0681826	0.0120183	1.40119e-08
F-cooking vegetables liking (derived food-liking factor) || id:ebi-fl187-GCST90094743	rs1537437	13	27909246	G	C	0.0695	0.126389	0.0218222	6.96526e-09
F-cooking vegetables liking (derived food-liking factor) || id:ebi-fl187-GCST90094743	rs10168817	2	104160383	A	G	0.4949	0.0629359	0.0110994	1.42645e-08
F-cooking vegetables liking (derived food-liking factor) || id:ebi-fl187-GCST90094743	rs1822750	13	43800258	C	T	0.1123	-0.0974195	0.0175762	2.97865e-08
F-cooking vegetables liking (derived food-liking factor) || id:ebi-fl187-GCST90094743	rs1170216	3	86379896	G	A	0.0978	-0.102801	0.0186822	3.74226e-08
F-dairy liking (derived food-liking factor) || id:ebi-fl187-GCST90094751	rs710360	5	87144026	G	C	0.248	-0.038597	0.006602	5.07e-09
F-dairy liking (derived food-liking factor) || id:ebi-fl187-GCST90094751	rs429358	19	45411941	C	T	0.1487	-0.053116	0.007965	2.62e-11
F-dairy liking (derived food-liking factor) || id:ebi-fl187-GCST90094751	rs7838965	8	9717368	G	T	0.7992	0.04097	0.007072	6.94e-09
F-deep fried food liking (derived food-liking factor) || id:ebi-fl187-GCST90094753	rs7188250	16	53834607	C	T	0.4164	-0.0684957	0.0122657	2.34614e-08
F-deep fried food liking (derived food-liking factor) || id:ebi-fl187-GCST90094753	rs7712317	5	153246661	C	T	0.1665	0.0990085	0.016231	1.06095e-09
F-deep fried food liking (derived food-liking factor) || id:ebi-fl187-GCST90094753	rs2429915	17	2278392	C	G	0.4755	0.074046	0.0121076	9.61546e-10
F-deep fried food liking (derived food-liking factor) || id:ebi-fl187-GCST90094753	rs12038613	1	91127112	C	T	0.4516	-0.0711455	0.0121501	4.75442e-09
F-deep fried food liking (derived food-liking factor) || id:ebi-fl187-GCST90094753	rs429358	19	45411941	C	T	0.1486	-0.174082	0.0169992	1.30455e-24
F-deep fried food liking (derived food-liking factor) || id:ebi-fl187-GCST90094753	rs35142	16	64989421	C	T	0.3908	0.0693588	0.0123922	2.18124e-08
F-deep fried food liking (derived food-liking factor) || id:ebi-fl187-GCST90094753	rs6693020	1	21378057	G	A	0.3975	-0.0791791	0.0123554	1.47021e-10
F-deep fried food liking (derived food-liking factor) || id:ebi-fl187-GCST90094753	rs7706932	5	87775691	C	T	0.4381	0.0740257	0.0121868	1.24563e-09
F-deep fried food liking (derived food-liking factor) || id:ebi-fl187-GCST90094753	rs12682352	8	8646246	C	T	0.4742	-0.114218	0.0121092	4.0092e-21
F-dessert liking (derived food-liking factor) || id:ebi-fl187-GCST90094754	rs6426658	1	21361176	A	G	0.398	-0.0689412	0.012295	2.05577e-08
F-dessert liking (derived food-liking factor) || id:ebi-fl187-GCST90094754	rs6985751	8	143328290	G	A	0.4441	0.0776363	0.0121124	1.45857e-10
F-dessert liking (derived food-liking factor) || id:ebi-fl187-GCST90094754	rs4908963	3	17758260	C	T	0.4524	-0.0823822	0.0120914	9.53885e-12
F-dessert liking (derived food-liking factor) || id:ebi-fl187-GCST90094754	rs6995556	8	64684819	T	C	0.3284	0.0812667	0.0128148	2.27362e-10
F-dessert liking (derived food-liking factor) || id:ebi-fl187-GCST90094754	rs12195577	6	18791044	C	T	0.4596	-0.066873	0.012076	3.06467e-08
F-dessert liking (derived food-liking factor) || id:ebi-fl187-GCST90094754	rs2043539	7	12253880	A	G	0.4178	-0.0744698	0.0122025	1.04206e-09
F-dessert liking (derived food-liking factor) || id:ebi-fl187-GCST90094754	rs2409764	8	11281273	G	A	0.4466	0.07375	0.0121057	1.11392e-09
F-dessert liking (derived food-liking factor) || id:ebi-fl187-GCST90094754	rs3088215	16	28853996	C	A	0.3968	0.0832783	0.0123013	1.28913e-11
F-dessert liking (derived food-liking factor) || id:ebi-fl187-GCST90094754	rs10128495	10	21123825	T	G	0.3346	0.0806041	0.0127545	2.62168e-10
F-dessert liking (derived food-liking factor) || id:ebi-fl187-GCST90094754	rs2268415	2	66791882	C	T	0.2647	-0.0769506	0.0136414	1.69115e-08
F-dessert liking (derived food-liking factor) || id:ebi-fl187-GCST90094754	rs9397585	6	153396875	C	T	0.34	0.0711904	0.0127045	2.10003e-08
F-dessert liking (derived food-liking factor) || id:ebi-fl187-GCST90094754	rs13133562	4	170965709	T	C	0.2595	0.0777068	0.013729	1.51317e-08
F-dessert liking (derived food-liking factor) || id:ebi-fl187-GCST90094754	rs2932512	11	46080899	A	G	0.0735	0.128906	0.0230623	2.27751e-08
F-dessert liking (derived food-liking factor) || id:ebi-fl187-GCST90094754	rs17508338	4	106372840	A	T	0.0802	-0.125657	0.0221582	1.42047e-08
F-dessert liking (derived food-liking factor) || id:ebi-fl187-GCST90094754	rs28400014	19	49250657	G	C	0.4442	-0.110745	0.0121121	6.05671e-20
F-fatty food liking (derived food-liking factor) || id:ebi-fl187-GCST90094761	rs17437366	2	165247268	G	A	0.0175	0.165507	0.029629	2.35e-08
F-fatty food liking (derived food-liking factor) || id:ebi-fl187-GCST90094761	rs4314618	8	10816772	G	A	0.5282	0.069203	0.007791	6.73e-19
F-fatty food liking (derived food-liking factor) || id:ebi-fl187-GCST90094761	rs62252461	3	85571049	A	G	0.3591	-0.053958	0.008101	2.76e-11
F-fatty food liking (derived food-liking factor) || id:ebi-fl187-GCST90094761	rs681343	19	49206462	T	C	0.5076	-0.047857	0.007755	6.83e-10
F-fatty food liking (derived food-liking factor) || id:ebi-fl187-GCST90094761	rs6823140	4	152905433	A	T	0.2494	-0.052586	0.009001	5.19e-09
F-fatty food liking (derived food-liking factor) || id:ebi-fl187-GCST90094761	rs35330493	11	8713806	A	G	0.1546	-0.06681	0.010759	5.36e-10
F-fatty/dairy food liking (derived food-liking factor) || id:ebi-fl187-GCST90094760	rs710360	5	87144026	G	C	0.2479	-0.0984456	0.0154071	1.6631e-10
F-fatty/dairy food liking (derived food-liking factor) || id:ebi-fl187-GCST90094760	rs2733520	3	17246392	A	G	0.4477	0.075413	0.0133788	1.73288e-08
F-fatty/dairy food liking (derived food-liking factor) || id:ebi-fl187-GCST90094760	rs2409764	8	11281273	G	A	0.4466	0.0751097	0.0133819	1.99122e-08
F-fatty/dairy food liking (derived food-liking factor) || id:ebi-fl187-GCST90094760	rs814573	19	45424351	T	A	0.1806	-0.172315	0.0172938	2.19168e-23
F-fatty/dairy food liking (derived food-liking factor) || id:ebi-fl187-GCST90094760	rs7652808	3	85603643	G	T	0.3501	-0.0777121	0.0139469	2.51851e-08
F-fatty/salty food liking (derived food-liking factor) || id:ebi-fl187-GCST90094759	rs1425397	4	152984315	A	G	0.3364	-0.025902	0.00378106	7.36138e-12
F-fatty/salty food liking (derived food-liking factor) || id:ebi-fl187-GCST90094759	rs26579	5	87985295	C	G	0.4134	-0.0218056	0.00362776	1.84646e-09
F-fatty/salty food liking (derived food-liking factor) || id:ebi-fl187-GCST90094759	rs12714629	3	85598424	C	T	0.2271	0.0268281	0.00426407	3.14106e-10
F-fatty/salty food liking (derived food-liking factor) || id:ebi-fl187-GCST90094759	rs200354457	5	50728063	T	A	0.2428	0.023078	0.00416644	3.04183e-08
F-fatty/salty food liking (derived food-liking factor) || id:ebi-fl187-GCST90094759	rs1111207	18	24125857	C	T	0.4308	-0.0230819	0.00360765	1.57373e-10
F-fatty/salty food liking (derived food-liking factor) || id:ebi-fl187-GCST90094759	rs55872725	16	53809123	T	C	0.4046	0.0235259	0.0036398	1.02308e-10
F-fatty/salty food liking (derived food-liking factor) || id:ebi-fl187-GCST90094759	rs3105065	13	55993394	G	A	0.2627	-0.0265595	0.00405922	6.02989e-11
F-fatty/salty food liking (derived food-liking factor) || id:ebi-fl187-GCST90094759	rs2243967	17	44329636	C	T	0.2194	-0.0274982	0.00431681	1.88982e-10
F-fatty/salty food liking (derived food-liking factor) || id:ebi-fl187-GCST90094759	rs814573	19	45424351	T	A	0.1806	-0.0340147	0.00464396	2.3978e-13
F-fatty/salty food liking (derived food-liking factor) || id:ebi-fl187-GCST90094759	rs504675	2	45154689	T	C	0.3508	0.0270059	0.00374348	5.42845e-13
F-fatty/salty food liking (derived food-liking factor) || id:ebi-fl187-GCST90094759	rs12715065	3	25105288	A	T	0.2967	0.0218109	0.0039108	2.44559e-08
F-fatty/salty food liking (derived food-liking factor) || id:ebi-fl187-GCST90094759	rs329922	3	107387116	A	G	0.384	-0.0204174	0.00367315	2.72011e-08
F-fatty/salty food liking (derived food-liking factor) || id:ebi-fl187-GCST90094759	rs1898874	18	1844240	T	C	0.1352	0.0316154	0.00522455	1.43669e-09
F-fatty/salty food liking (derived food-liking factor) || id:ebi-fl187-GCST90094759	rs7784061	7	32974796	G	A	0.3748	0.0201237	0.0036905	4.95741e-08
F-fatty/salty food liking (derived food-liking factor) || id:ebi-fl187-GCST90094759	rs75826611	8	143323591	G	A	0.3669	0.0232524	0.00370668	3.53918e-10
F-fatty/salty food liking (derived food-liking factor) || id:ebi-fl187-GCST90094759	rs10974346	9	4144390	T	C	0.3967	-0.0227619	0.00365172	4.57016e-10
F-fatty/salty food liking (derived food-liking factor) || id:ebi-fl187-GCST90094759	rs10160758	11	66673079	C	T	0.268	-0.023737	0.00403341	3.97807e-09
F-fish liking (derived food-liking factor) || id:ebi-fl187-GCST90094762	rs967168	5	164621218	A	C	0.3767	0.0721443	0.010484	5.92825e-12
F-fish liking (derived food-liking factor) || id:ebi-fl187-GCST90094762	rs471051	18	40944646	G	C	0.2847	-0.0626311	0.0112574	2.64313e-08
F-fish liking (derived food-liking factor) || id:ebi-fl187-GCST90094762	rs2844824	6	29833664	T	A	0.4593	-0.0565106	0.0101941	2.96522e-08
F-fish liking (derived food-liking factor) || id:ebi-fl187-GCST90094762	rs28618669	4	189083794	T	C	0.222	0.0685684	0.0122238	2.03036e-08
F-fish liking (derived food-liking factor) || id:ebi-fl187-GCST90094762	rs5020205	9	3971439	C	G	0.3407	-0.0593428	0.0107188	3.08889e-08
F-fish liking (derived food-liking factor) || id:ebi-fl187-GCST90094762	rs2236295	10	64564892	T	G	0.3992	0.068143	0.0103732	5.0614e-11
F-fish liking (derived food-liking factor) || id:ebi-fl187-GCST90094762	rs10898126	11	83188844	T	G	0.4069	-0.0593076	0.0103411	9.74345e-09
F-fish liking (derived food-liking factor) || id:ebi-fl187-GCST90094762	rs2453875	12	23065782	G	A	0.2806	0.0649035	0.0113069	9.45925e-09
F-fish liking (derived food-liking factor) || id:ebi-fl187-GCST90094762	rs62168766	2	77332735	T	C	0.2639	0.0940472	0.0115262	3.36613e-16
F-fish liking (derived food-liking factor) || id:ebi-fl187-GCST90094762	rs2417487	9	106887581	G	A	0.4637	-0.0589299	0.0101871	7.26252e-09
F-fish liking (derived food-liking factor) || id:ebi-fl187-GCST90094762	rs2457263	9	15599350	A	C	0.489	-0.0720783	0.0101627	1.31773e-12
F-fish liking (derived food-liking factor) || id:ebi-fl187-GCST90094762	rs17454163	5	144254039	G	A	0.4841	-0.0660136	0.0101654	8.36124e-11
F-fish liking (derived food-liking factor) || id:ebi-fl187-GCST90094762	rs3105049	13	55941509	T	C	0.2715	-0.124493	0.0114229	1.17079e-27
F-fish liking (derived food-liking factor) || id:ebi-fl187-GCST90094762	rs56094641	16	53806453	G	A	0.4054	0.0900576	0.0103471	3.21432e-18
F-fish liking (derived food-liking factor) || id:ebi-fl187-GCST90094762	rs12629607	3	85583608	C	T	0.3501	-0.0943777	0.0106501	7.88433e-19
F-fish liking (derived food-liking factor) || id:ebi-fl187-GCST90094762	rs3909727	11	126587382	G	A	0.1639	0.0902472	0.0137232	4.82462e-11
F-fish liking (derived food-liking factor) || id:ebi-fl187-GCST90094762	rs1724417	17	43672118	G	A	0.1727	-0.100248	0.0134399	8.71894e-14
F-fish liking (derived food-liking factor) || id:ebi-fl187-GCST90094762	rs13074519	3	83622478	G	A	0.426	-0.0561237	0.0102734	4.68091e-08
F-fish liking (derived food-liking factor) || id:ebi-fl187-GCST90094762	rs1307813	14	29755868	A	C	0.3574	-0.0731176	0.0106005	5.2903e-12
F-fish liking (derived food-liking factor) || id:ebi-fl187-GCST90094762	rs9836543	3	118336471	A	G	0.3438	-0.0686038	0.0106956	1.41529e-10
F-fish liking (derived food-liking factor) || id:ebi-fl187-GCST90094762	rs55865909	16	6510511	A	G	0.1215	-0.0863672	0.0155495	2.78637e-08
F-fish liking (derived food-liking factor) || id:ebi-fl187-GCST90094762	rs11859365	16	83683945	C	A	0.2532	0.118585	0.0116826	3.29592e-24
F-fish liking (derived food-liking factor) || id:ebi-fl187-GCST90094762	rs2110529	2	59497127	C	T	0.4716	-0.0886492	0.0101767	3.01155e-18
F-fish liking (derived food-liking factor) || id:ebi-fl187-GCST90094762	rs2526389	3	50192826	T	C	0.4223	0.0713051	0.0102852	4.12617e-12
F-fish liking (derived food-liking factor) || id:ebi-fl187-GCST90094762	rs2614945	7	3601640	A	T	0.3908	-0.056811	0.0104116	4.85574e-08
F-fish liking (derived food-liking factor) || id:ebi-fl187-GCST90094762	rs6041381	20	12463411	C	G	0.2837	0.0689231	0.0112693	9.59528e-10
F-fish liking (derived food-liking factor) || id:ebi-fl187-GCST90094762	rs2413045	22	31665862	G	A	0.2002	-0.0795037	0.0126955	3.79263e-10
F-fish liking (derived food-liking factor) || id:ebi-fl187-GCST90094762	rs838133	19	49259529	G	A	0.4506	0.0731714	0.0102102	7.69378e-13
F-fruit liking (derived food-liking factor) || id:ebi-fl187-GCST90094767	rs34384674	5	93486950	A	G	0.1319	0.093541	0.0165372	1.54567e-08
F-fruit liking (derived food-liking factor) || id:ebi-fl187-GCST90094767	rs17023032	3	85622242	A	C	0.3708	-0.0781118	0.0115852	1.55826e-11
F-fruit liking (derived food-liking factor) || id:ebi-fl187-GCST90094767	rs11059448	12	128527318	G	A	0.0734	0.124924	0.0214572	5.81532e-09
F-fruit liking (derived food-liking factor) || id:ebi-fl187-GCST90094767	rs13431341	2	167213006	T	C	0.3363	0.0650245	0.0118446	4.02339e-08
F-fruit liking (derived food-liking factor) || id:ebi-fl187-GCST90094767	rs6775319	3	18758501	T	A	0.2689	-0.0784177	0.0126207	5.18483e-10
F-fruit liking (derived food-liking factor) || id:ebi-fl187-GCST90094767	rs4929925	11	8655187	A	C	0.3448	-0.0919718	0.0117733	5.63289e-15
F-fruit liking (derived food-liking factor) || id:ebi-fl187-GCST90094767	rs7798470	7	42294879	G	C	0.3596	-0.0651344	0.0116609	2.32756e-08
F-fruit liking (derived food-liking factor) || id:ebi-fl187-GCST90094767	rs10249294	7	143723137	A	G	0.3737	0.131404	0.0115669	6.5862e-30
F-fruit liking (derived food-liking factor) || id:ebi-fl187-GCST90094767	rs35260863	14	22043949	C	T	0.1015	-0.112112	0.01853	1.44585e-09
F-fruit liking (derived food-liking factor) || id:ebi-fl187-GCST90094767	rs862227	16	73602926	G	A	0.4577	-0.0689873	0.011232	8.14787e-10
F-fruit liking (derived food-liking factor) || id:ebi-fl187-GCST90094767	rs2410952	5	106463024	T	C	0.3833	-0.0632569	0.0115096	3.8853e-08
F-fruit liking (derived food-liking factor) || id:ebi-fl187-GCST90094767	rs9759809	4	91225024	C	A	0.3656	-0.0641205	0.0116194	3.42098e-08
F-fruit liking (derived food-liking factor) || id:ebi-fl187-GCST90094767	rs1775255	6	51243035	T	G	0.4783	-0.0930894	0.0112023	9.58284e-17
F-fruit liking (derived food-liking factor) || id:ebi-fl187-GCST90094767	rs11879227	19	46193351	G	A	0.1835	0.107419	0.0144568	1.08315e-13
F-glutamate liking (derived food-liking factor) || id:ebi-fl187-GCST90094772	rs9829032	3	85683600	G	A	0.4126	0.08228	0.0147702	2.53737e-08
F-glutamate liking (derived food-liking factor) || id:ebi-fl187-GCST90094772	rs12653379	5	153133520	G	A	0.3324	0.0937018	0.0154358	1.27566e-09
F-glutamate liking (derived food-liking factor) || id:ebi-fl187-GCST90094772	rs6808550	3	25107866	G	A	0.4275	0.109248	0.0146981	1.06316e-13
F-glutamate liking (derived food-liking factor) || id:ebi-fl187-GCST90094772	rs9537160	13	56109838	T	C	0.2785	0.0966349	0.0162213	2.5648e-09
F-glutamate liking (derived food-liking factor) || id:ebi-fl187-GCST90094772	rs28706835	1	248520460	G	A	0.3105	0.116	0.0157152	1.5661e-13
F-glutamate liking (derived food-liking factor) || id:ebi-fl187-GCST90094772	rs10761661	10	64525135	T	C	0.4507	0.0834111	0.014614	1.14566e-08
F-glutamate liking (derived food-liking factor) || id:ebi-fl187-GCST90094772	rs10809247	9	10933475	C	G	0.4518	0.0803245	0.0146108	3.84982e-08
F-glutamate liking (derived food-liking factor) || id:ebi-fl187-GCST90094772	rs6135558	20	15797818	G	A	0.4289	-0.0826841	0.0146921	1.82521e-08
F-glutamate liking (derived food-liking factor) || id:ebi-fl187-GCST90094772	rs12721051	19	45422160	G	C	0.1833	-0.121843	0.0187934	8.97256e-11
F-glutamate liking (derived food-liking factor) || id:ebi-fl187-GCST90094772	rs838133	19	49259529	G	A	0.4506	0.150004	0.0146143	1.0217e-24
F-healthy breakfast food liking (derived food-liking factor) || id:ebi-fl187-GCST90094780	rs8005245	14	20586042	C	G	0.4115	-0.0868949	0.0133768	8.2515e-11
F-healthy breakfast food liking (derived food-liking factor) || id:ebi-fl187-GCST90094780	rs206309	3	162493156	A	G	0.3821	0.0972623	0.0135476	7.00713e-13
F-healthy breakfast food liking (derived food-liking factor) || id:ebi-fl187-GCST90094780	rs3105049	13	55941509	T	C	0.2715	-0.106462	0.0148017	6.35935e-13
F-healthy breakfast food liking (derived food-liking factor) || id:ebi-fl187-GCST90094780	rs3101336	1	72751185	C	T	0.3963	0.0947946	0.0134582	1.87309e-12
F-healthy breakfast food liking (derived food-liking factor) || id:ebi-fl187-GCST90094780	rs11071754	15	63786934	A	C	0.4904	-0.0720096	0.013168	4.53804e-08
F-healthy breakfast food liking (derived food-liking factor) || id:ebi-fl187-GCST90094780	rs9265179	6	31289460	C	T	0.3439	-0.0976188	0.0138583	1.86697e-12
F-healthy breakfast food liking (derived food-liking factor) || id:ebi-fl187-GCST90094780	rs77791627	7	1670353	T	C	0.3359	-0.0865094	0.0139376	5.40401e-10
F-healthy breakfast food liking (derived food-liking factor) || id:ebi-fl187-GCST90094780	rs1788760	18	21137442	G	A	0.3296	0.0888129	0.0140039	2.26806e-10
F-healthy breakfast food liking (derived food-liking factor) || id:ebi-fl187-GCST90094780	rs3122703	9	15608986	T	A	0.4611	0.0793809	0.0132056	1.84218e-09
F-healthy breakfast food liking (derived food-liking factor) || id:ebi-fl187-GCST90094780	rs17817288	16	53807764	G	A	0.4841	0.11654	0.0131723	8.95694e-19
F-healthy food liking (derived food-liking factor) || id:ebi-fl187-GCST90094779	rs11708136	3	196143990	T	C	0.3912	-0.0886418	0.0148695	2.50222e-09
F-healthy food liking (derived food-liking factor) || id:ebi-fl187-GCST90094779	rs290703	1	72876286	A	G	0.3714	0.0964944	0.0150185	1.31818e-10
F-healthy food liking (derived food-liking factor) || id:ebi-fl187-GCST90094779	rs206274	3	162626846	G	A	0.3029	0.0869207	0.015792	3.71044e-08
F-healthy food liking (derived food-liking factor) || id:ebi-fl187-GCST90094779	rs17817288	16	53807764	G	A	0.4841	0.0924475	0.0145205	1.9318e-10
F-healthy food liking (derived food-liking factor) || id:ebi-fl187-GCST90094779	rs3122703	9	15608986	T	A	0.4611	0.0854226	0.0145573	4.41053e-09
F-healthy food liking (derived food-liking factor) || id:ebi-fl187-GCST90094779	rs2854003	6	31313984	A	G	0.406	-0.085526	0.0147767	7.12713e-09
F-healthy food liking (derived food-liking factor) || id:ebi-fl187-GCST90094779	rs11168988	12	49755234	G	A	0.1644	0.107061	0.0195787	4.54485e-08
F-healthy food liking (derived food-liking factor) || id:ebi-fl187-GCST90094779	rs3105049	13	55941509	T	C	0.2715	-0.0892589	0.0163167	4.49064e-08
F-highly palatable foods liking (derived food-liking factor) || id:ebi-fl187-GCST90094785	rs9397584	6	153388522	T	C	0.2834	0.0226102	0.00393714	9.3129e-09
F-highly palatable foods liking (derived food-liking factor) || id:ebi-fl187-GCST90094785	rs2470578	3	17330092	A	G	0.4899	0.021818	0.00354926	7.88613e-10
F-highly palatable foods liking (derived food-liking factor) || id:ebi-fl187-GCST90094785	rs2945319	8	8088933	C	T	0.4731	-0.025507	0.00355368	7.09243e-13
F-highly palatable foods liking (derived food-liking factor) || id:ebi-fl187-GCST90094785	rs35626515	16	28649651	A	C	0.4032	0.0234822	0.00361697	8.45725e-11
F-highly palatable foods liking (derived food-liking factor) || id:ebi-fl187-GCST90094785	rs77735344	6	25785874	T	A	0.0759	-0.0366429	0.00669944	4.51181e-08
F-highly palatable foods liking (derived food-liking factor) || id:ebi-fl187-GCST90094785	rs4649981	1	73652349	A	G	0.4664	-0.0232329	0.00355657	6.47263e-11
F-highly palatable foods liking (derived food-liking factor) || id:ebi-fl187-GCST90094785	rs6985751	8	143328290	G	A	0.4441	0.0235851	0.00357092	3.98181e-11
F-highly palatable foods liking (derived food-liking factor) || id:ebi-fl187-GCST90094785	rs73288458	20	43433547	G	C	0.3103	-0.0211514	0.00383529	3.48866e-08
F-highly palatable foods liking (derived food-liking factor) || id:ebi-fl187-GCST90094785	rs76395182	3	85547337	G	T	0.3529	-0.0239819	0.00371285	1.05293e-10
F-highly palatable foods liking (derived food-liking factor) || id:ebi-fl187-GCST90094785	rs12195577	6	18791044	C	T	0.4596	-0.0206872	0.00356018	6.21985e-09
F-highly palatable foods liking (derived food-liking factor) || id:ebi-fl187-GCST90094785	rs55873205	2	159311576	G	C	0.2777	-0.0243885	0.00396162	7.45093e-10
F-highly palatable foods liking (derived food-liking factor) || id:ebi-fl187-GCST90094785	rs6673455	1	21361048	C	T	0.3976	-0.0218823	0.00362538	1.58104e-09
F-highly palatable foods liking (derived food-liking factor) || id:ebi-fl187-GCST90094785	rs7587672	2	191723275	C	G	0.2606	-0.0228278	0.00404196	1.62595e-08
F-highly palatable foods liking (derived food-liking factor) || id:ebi-fl187-GCST90094785	rs814573	19	45424351	T	A	0.1806	-0.0453828	0.00461224	7.59889e-23
F-highly palatable foods liking (derived food-liking factor) || id:ebi-fl187-GCST90094785	rs7712317	5	153246661	C	T	0.1665	0.0271349	0.00476276	1.21718e-08
F-highly palatable foods liking (derived food-liking factor) || id:ebi-fl187-GCST90094785	rs2043539	7	12253880	A	G	0.4178	-0.020185	0.00359748	2.0131e-08
F-highly palatable foods liking (derived food-liking factor) || id:ebi-fl187-GCST90094785	rs10128495	10	21123825	T	G	0.3346	0.0221657	0.00376023	3.75201e-09
Fizzy drinks liking || id:ebi-fl187-GCST90094763	rs2458203	17	44336651	C	T	0.3161	-0.049507	0.008207	1.64e-09
Fizzy drinks liking || id:ebi-fl187-GCST90094763	rs62033400	16	53811788	G	A	0.3958	-0.069159	0.007775	6.06e-19
F-lentils/beans liking (derived food-liking factor) || id:ebi-fl187-GCST90094793	rs2287922	19	49232226	A	G	0.5354	-0.041411	0.006695	6.26e-10
F-lentils/beans liking (derived food-liking factor) || id:ebi-fl187-GCST90094793	rs4294042	6	107916530	A	G	0.3999	-0.037386	0.006844	4.72e-08
F-lentils/beans liking (derived food-liking factor) || id:ebi-fl187-GCST90094793	rs1572198	13	58330048	T	C	0.2594	-0.046067	0.007671	1.93e-09
F-low caloric food liking (derived food-liking factor) || id:ebi-fl187-GCST90094795	rs6460717	7	71832272	C	G	0.4605	-0.0777185	0.0132332	4.28003e-09
F-low caloric food liking (derived food-liking factor) || id:ebi-fl187-GCST90094795	rs4364183	3	18809536	A	G	0.2857	-0.0978716	0.0146009	2.04026e-11
F-low caloric food liking (derived food-liking factor) || id:ebi-fl187-GCST90094795	rs4486206	8	10127970	G	A	0.2332	0.0858896	0.0155981	3.66178e-08
F-low caloric food liking (derived food-liking factor) || id:ebi-fl187-GCST90094795	rs933738	12	49943122	G	A	0.1728	0.102489	0.0174461	4.23895e-09
F-low caloric food liking (derived food-liking factor) || id:ebi-fl187-GCST90094795	rs10898126	11	83188844	T	G	0.4069	-0.0759952	0.0134267	1.5135e-08
F-low caloric food liking (derived food-liking factor) || id:ebi-fl187-GCST90094795	rs224111	10	64552010	A	G	0.3913	-0.074476	0.0135151	3.57659e-08
F-low caloric food liking (derived food-liking factor) || id:ebi-fl187-GCST90094795	rs9537116	13	56016414	A	G	0.2656	0.117118	0.0149347	4.43441e-15
F-low caloric food liking (derived food-liking factor) || id:ebi-fl187-GCST90094795	rs11879227	19	46193351	G	A	0.1835	0.103389	0.0170404	1.30103e-09
F-meat liking (derived food-liking factor) || id:ebi-fl187-GCST90094799	rs76395182	3	85547337	G	T	0.3529	-0.0834494	0.0125396	2.83568e-11
F-meat liking (derived food-liking factor) || id:ebi-fl187-GCST90094799	rs4233100	1	73556893	T	A	0.4985	-0.0764258	0.0119847	1.80666e-10
F-meat liking (derived food-liking factor) || id:ebi-fl187-GCST90094799	rs2733481	3	17320397	A	G	0.4507	0.0709336	0.0120434	3.86534e-09
F-meat liking (derived food-liking factor) || id:ebi-fl187-GCST90094799	rs8083301	18	21078579	T	A	0.3508	-0.0775902	0.0125567	6.44423e-10
F-meat liking (derived food-liking factor) || id:ebi-fl187-GCST90094799	rs11911432	21	34370555	G	T	0.2292	0.0804206	0.0142567	1.69153e-08
F-meat liking (derived food-liking factor) || id:ebi-fl187-GCST90094799	rs72614026	8	143403979	C	T	0.0492	0.157301	0.0277057	1.36613e-08
F-meat liking (derived food-liking factor) || id:ebi-fl187-GCST90094799	rs186775337	2	206956260	C	T	0.3988	-0.0751178	0.012238	8.35139e-10
F-meat liking (derived food-liking factor) || id:ebi-fl187-GCST90094799	rs9393688	6	26207174	T	A	0.2641	-0.08098	0.0135926	2.55887e-09
F-meat liking (derived food-liking factor) || id:ebi-fl187-GCST90094799	rs75189942	3	62428323	T	C	0.0534	-0.147684	0.0266528	3.00671e-08
F-meat liking (derived food-liking factor) || id:ebi-fl187-GCST90094799	rs429358	19	45411941	C	T	0.1486	-0.166912	0.0168469	3.85758e-23
F-meat liking (derived food-liking factor) || id:ebi-fl187-GCST90094799	rs61880662	11	30901989	G	A	0.1491	-0.0923115	0.0168236	4.08735e-08
F-meat liking (derived food-liking factor) || id:ebi-fl187-GCST90094799	rs1006945	20	37458009	T	G	0.4705	-0.0674092	0.0120056	1.96769e-08
F-oily fish liking (derived food-liking factor) || id:ebi-fl187-GCST90094804	rs10219331	11	132697663	T	C	0.4255	0.0719213	0.013129	4.30078e-08
F-oily fish liking (derived food-liking factor) || id:ebi-fl187-GCST90094804	rs62171962	2	77224930	T	C	0.2407	0.092142	0.0151839	1.29189e-09
F-oily fish liking (derived food-liking factor) || id:ebi-fl187-GCST90094804	rs3106840	2	44858586	A	G	0.2173	-0.096187	0.0157398	9.89743e-10
F-oily fish liking (derived food-liking factor) || id:ebi-fl187-GCST90094804	rs6800021	3	50190346	A	G	0.4216	0.0803028	0.0131451	1.00281e-09
F-oily fish liking (derived food-liking factor) || id:ebi-fl187-GCST90094804	rs62033400	16	53811788	G	A	0.3958	0.0724978	0.0132739	4.71683e-08
F-oily fish liking (derived food-liking factor) || id:ebi-fl187-GCST90094804	rs10043587	5	144130459	G	A	0.481	0.0815304	0.0129919	3.48521e-10
F-oily fish liking (derived food-liking factor) || id:ebi-fl187-GCST90094804	rs967168	5	164621218	A	C	0.3767	0.0795673	0.0133962	2.85822e-09
F-oily fish liking (derived food-liking factor) || id:ebi-fl187-GCST90094804	rs55865909	16	6510511	A	G	0.1215	-0.108346	0.0198687	4.94926e-08
F-oily fish liking (derived food-liking factor) || id:ebi-fl187-GCST90094804	rs16961150	16	83681015	G	C	0.2499	0.104201	0.0149929	3.65165e-12
F-oily fish liking (derived food-liking factor) || id:ebi-fl187-GCST90094804	rs1724417	17	43672118	G	A	0.1727	-0.100551	0.0171732	4.7665e-09
F-oily fish liking (derived food-liking factor) || id:ebi-fl187-GCST90094804	rs2110529	2	59497127	C	T	0.4716	-0.0967877	0.0130035	9.82624e-14
F-oily fish liking (derived food-liking factor) || id:ebi-fl187-GCST90094804	rs3105049	13	55941509	T	C	0.2715	-0.105892	0.0145958	4.01759e-13
Fried chicken liking || id:ebi-fl187-GCST90094764	rs4840376	8	8802101	G	T	0.45	0.052471	0.008593	1.03e-09
Fried chicken liking || id:ebi-fl187-GCST90094764	rs429358	19	45411941	C	T	0.1486	-0.092692	0.012045	1.44e-14
Fried chicken liking || id:ebi-fl187-GCST90094764	rs62073222	17	44374710	G	A	0.7278	0.067147	0.010386	1.02e-10
Fried fish liking || id:ebi-fl187-GCST90094765	rs2945319	8	8088933	C	T	0.4731	-0.05449	0.007938	6.76e-12
Fried fish liking || id:ebi-fl187-GCST90094765	rs2150344	14	28467571	C	G	0.0673	0.085963	0.015683	4.25e-08
Fried fish liking || id:ebi-fl187-GCST90094765	rs79288427	1	21441998	T	C	0.1643	-0.075198	0.010621	1.46e-12
Fried fish liking || id:ebi-fl187-GCST90094765	rs601338	19	49206674	A	G	0.5075	-0.062088	0.007791	1.64e-15
Fried fish liking || id:ebi-fl187-GCST90094765	rs13232861	7	97929081	G	A	0.8119	0.055542	0.009998	2.8e-08
Fruit juice liking || id:ebi-fl187-GCST90094768	rs7188250	16	53834607	C	T	0.4164	-0.148709	0.0161097	2.6797e-20
Fruit juice liking || id:ebi-fl187-GCST90094768	rs4591140	16	53733687	A	G	0.1577	-0.119997	0.0217897	3.64864e-08
Fruit juice liking || id:ebi-fl187-GCST90094768	rs7235891	18	53454774	C	T	0.4807	0.0880349	0.0158947	3.0487e-08
Fruit liking || id:ebi-fl187-GCST90094766	rs1775255	6	51243035	T	G	0.4783	-0.031421	0.004068	1.18e-14
Fruit liking || id:ebi-fl187-GCST90094766	rs11012726	10	21797272	C	T	0.3084	-0.024451	0.004427	3.35e-08
Fruit liking || id:ebi-fl187-GCST90094766	rs7787699	7	143722969	G	A	0.3754	0.042422	0.004183	3.85e-24
Fruit liking || id:ebi-fl187-GCST90094766	rs10134477	14	22077488	G	C	0.1168	-0.035507	0.006413	3.09e-08
Fruit liking || id:ebi-fl187-GCST90094766	rs9314096	5	93426005	G	A	0.1321	0.037149	0.005999	5.98e-10
Fruit liking || id:ebi-fl187-GCST90094766	rs4929925	11	8655187	A	C	0.6552	-0.02409	0.004262	1.6e-08
Fruit liking || id:ebi-fl187-GCST90094766	rs8095324	18	24131659	G	A	0.4047	-0.0246	0.004143	2.91e-09
Fruit liking || id:ebi-fl187-GCST90094766	rs1964272	19	46190268	A	G	0.484	0.026706	0.004057	4.66e-11
Fruit liking || id:ebi-fl187-GCST90094766	rs862227	16	73602926	G	A	0.4576	-0.023785	0.004064	4.87e-09
Fruit liking || id:ebi-fl187-GCST90094766	rs62052601	17	21344031	C	T	0.1071	0.040502	0.006961	5.98e-09
F-salad vegetables liking (derived food-liking factor) || id:ebi-fl187-GCST90094824	rs4532156	3	18783476	C	T	0.2804	-0.0851354	0.0124669	8.55734e-12
F-salad vegetables liking (derived food-liking factor) || id:ebi-fl187-GCST90094824	rs4486206	8	10127970	G	A	0.2332	0.0903322	0.0132431	9.03539e-12
F-salad vegetables liking (derived food-liking factor) || id:ebi-fl187-GCST90094824	rs62462026	7	88332593	G	A	0.4777	0.0625654	0.0112113	2.39753e-08
F-salad vegetables liking (derived food-liking factor) || id:ebi-fl187-GCST90094824	rs34662493	12	109947194	G	A	0.0954	-0.112873	0.019063	3.19862e-09
F-salad vegetables liking (derived food-liking factor) || id:ebi-fl187-GCST90094824	rs9537137	13	56071468	A	G	0.2793	-0.0824424	0.0124819	3.97685e-11
F-salad vegetables liking (derived food-liking factor) || id:ebi-fl187-GCST90094824	rs10760399	9	128493296	G	C	0.3835	-0.0651942	0.0115172	1.50829e-08
F-salad vegetables liking (derived food-liking factor) || id:ebi-fl187-GCST90094824	rs34210137	2	144154917	G	A	0.4002	0.0697375	0.0114302	1.05288e-09
F-salad vegetables liking (derived food-liking factor) || id:ebi-fl187-GCST90094824	rs7619139	3	25110415	A	T	0.4111	0.0842449	0.0113815	1.34238e-13
F-salad vegetables liking (derived food-liking factor) || id:ebi-fl187-GCST90094824	rs4728071	7	127186449	C	T	0.2108	0.0803549	0.0137298	4.84018e-09
F-salad vegetables liking (derived food-liking factor) || id:ebi-fl187-GCST90094824	rs1017679	15	51968419	T	C	0.261	0.070532	0.0127512	3.17707e-08
F-salad vegetables liking (derived food-liking factor) || id:ebi-fl187-GCST90094824	rs13135092	4	103198082	G	A	0.0811	0.119003	0.020514	6.59024e-09
F-salty food liking (derived food-liking factor) || id:ebi-fl187-GCST90094827	rs814573	19	45424351	T	A	0.1806	-0.105007	0.0158612	3.58305e-11
F-salty food liking (derived food-liking factor) || id:ebi-fl187-GCST90094827	rs9876378	3	85071278	A	G	0.3757	0.0723664	0.0125987	9.24853e-09
F-salty food liking (derived food-liking factor) || id:ebi-fl187-GCST90094827	rs2049603	7	113986650	A	G	0.4978	0.0794538	0.0122033	7.47241e-11
F-salty food liking (derived food-liking factor) || id:ebi-fl187-GCST90094827	rs12653396	5	87847273	A	T	0.4324	-0.0767047	0.0123163	4.72659e-10
F-salty food liking (derived food-liking factor) || id:ebi-fl187-GCST90094827	rs9950657	18	36996814	G	C	0.4333	0.0703599	0.0123132	1.10239e-08
F-salty food liking (derived food-liking factor) || id:ebi-fl187-GCST90094827	rs750090	4	152931436	C	T	0.3565	-0.0787686	0.0127391	6.28074e-10
F-salty food liking (derived food-liking factor) || id:ebi-fl187-GCST90094827	rs75826611	8	143323591	G	A	0.3669	0.0864374	0.01266	8.63372e-12
F-salty food liking (derived food-liking factor) || id:ebi-fl187-GCST90094827	rs10502967	18	50792090	T	C	0.4039	0.0764691	0.012435	7.77272e-10
F-salty food liking (derived food-liking factor) || id:ebi-fl187-GCST90094827	rs4655848	1	87919920	T	C	0.4108	0.0724389	0.0124021	5.19357e-09
F-salty food liking (derived food-liking factor) || id:ebi-fl187-GCST90094827	rs72697076	9	3235843	A	C	0.0693	-0.144963	0.0240254	1.60195e-09
F-salty food liking (derived food-liking factor) || id:ebi-fl187-GCST90094827	rs543760429	22	43147206	C	T	0.0379	0.242976	0.0319531	2.86796e-14
F-salty food liking (derived food-liking factor) || id:ebi-fl187-GCST90094827	rs1449559	8	76553809	T	A	0.4752	0.0712029	0.0122182	5.62285e-09
F-sauces liking (derived food-liking factor) || id:ebi-fl187-GCST90094831	rs671722	2	104387855	A	G	0.4129	-0.0813497	0.0140239	6.60064e-09
F-sauces liking (derived food-liking factor) || id:ebi-fl187-GCST90094831	rs838133	19	49259529	G	A	0.4506	0.10147	0.0138774	2.63369e-13
F-sauces liking (derived food-liking factor) || id:ebi-fl187-GCST90094831	rs848307	1	16319232	G	A	0.0997	0.129098	0.0230466	2.12367e-08
F-sauces liking (derived food-liking factor) || id:ebi-fl187-GCST90094831	rs814573	19	45424351	T	A	0.1806	-0.112031	0.017949	4.33037e-10
F-sauces liking (derived food-liking factor) || id:ebi-fl187-GCST90094831	rs922234	5	153159954	G	C	0.3326	0.0963212	0.0146553	4.94888e-11
F-sauces liking (derived food-liking factor) || id:ebi-fl187-GCST90094831	rs2043539	7	12253880	A	G	0.4178	-0.0786382	0.014	1.9428e-08
F-sauces liking (derived food-liking factor) || id:ebi-fl187-GCST90094831	rs544012575	6	153375060	A	G	0.2846	0.0854645	0.0153023	2.33584e-08
F-sauces liking (derived food-liking factor) || id:ebi-fl187-GCST90094831	rs12024899	1	73678888	A	C	0.3249	0.0831125	0.0147431	1.72652e-08
F-sauces liking (derived food-liking factor) || id:ebi-fl187-GCST90094831	rs7330681	13	56102131	G	A	0.271	-0.0965333	0.0155346	5.16215e-10
F-savour/caloric food liking (derived food-liking factor) || id:ebi-fl187-GCST90094835	rs12024497	1	91151544	G	T	0.4142	-0.0670763	0.011677	9.22901e-09
F-savour/caloric food liking (derived food-liking factor) || id:ebi-fl187-GCST90094835	rs429358	19	45411941	C	T	0.1486	-0.162062	0.0161709	1.22179e-23
F-savour/caloric food liking (derived food-liking factor) || id:ebi-fl187-GCST90094835	rs4649981	1	73652349	A	G	0.4664	-0.0776122	0.0115298	1.68013e-11
F-savour/caloric food liking (derived food-liking factor) || id:ebi-fl187-GCST90094835	rs35626515	16	28649651	A	C	0.4032	0.0641629	0.0117256	4.44921e-08
F-savour/caloric food liking (derived food-liking factor) || id:ebi-fl187-GCST90094835	rs1121954	2	159387015	C	T	0.2708	-0.0815331	0.0129438	2.99587e-10
F-savour/caloric food liking (derived food-liking factor) || id:ebi-fl187-GCST90094835	rs4350094	8	143378869	T	C	0.4708	0.0663366	0.0115234	8.57896e-09
F-savour/caloric food liking (derived food-liking factor) || id:ebi-fl187-GCST90094835	rs76395182	3	85547337	G	T	0.3529	-0.071549	0.0120365	2.77551e-09
F-savour/caloric food liking (derived food-liking factor) || id:ebi-fl187-GCST90094835	rs2447097	17	2278064	G	T	0.4608	0.0751993	0.0115393	7.18228e-11
F-savour/caloric food liking (derived food-liking factor) || id:ebi-fl187-GCST90094835	rs61779135	1	21532625	A	G	0.3948	-0.0700527	0.0117672	2.62904e-09
F-savour/caloric food liking (derived food-liking factor) || id:ebi-fl187-GCST90094835	rs9393688	6	26207174	T	A	0.2641	-0.0779561	0.0130472	2.30173e-09
F-savour/caloric food liking (derived food-liking factor) || id:ebi-fl187-GCST90094835	rs12682352	8	8646246	C	T	0.4742	-0.0910285	0.0115191	2.73619e-15
F-savour/caloric food liking (derived food-liking factor) || id:ebi-fl187-GCST90094835	rs7587672	2	191723275	C	G	0.2606	-0.0800923	0.0131034	9.8183e-10
F-savour/caloric food liking (derived food-liking factor) || id:ebi-fl187-GCST90094835	rs73288458	20	43433547	G	C	0.3103	-0.0690821	0.0124334	2.75741e-08
F-savoury food liking (derived food-liking factor) || id:ebi-fl187-GCST90094833	rs814573	19	45424351	T	A	0.1806	-0.114517	0.014985	2.13697e-14
F-savoury food liking (derived food-liking factor) || id:ebi-fl187-GCST90094833	rs6808550	3	25107866	G	A	0.4275	0.0890074	0.0116522	2.19451e-14
F-savoury food liking (derived food-liking factor) || id:ebi-fl187-GCST90094833	rs2236295	10	64564892	T	G	0.3992	0.0903815	0.0117707	1.60963e-14
F-savoury food liking (derived food-liking factor) || id:ebi-fl187-GCST90094833	rs921966	2	104319974	C	T	0.3945	-0.0739007	0.0117946	3.7128e-10
F-savoury food liking (derived food-liking factor) || id:ebi-fl187-GCST90094833	rs1411112	1	204679248	A	G	0.1116	-0.110224	0.0183074	1.73617e-09
F-savoury food liking (derived food-liking factor) || id:ebi-fl187-GCST90094833	rs6421143	5	153120718	G	A	0.3333	0.0877304	0.0122287	7.27652e-13
F-savoury food liking (derived food-liking factor) || id:ebi-fl187-GCST90094833	rs80028338	17	44161470	C	A	0.2051	-0.101692	0.0142766	1.05599e-12
F-savoury food liking (derived food-liking factor) || id:ebi-fl187-GCST90094833	rs41271151	9	23692125	G	C	0.1615	0.0895101	0.0156648	1.10295e-08
F-savoury food liking (derived food-liking factor) || id:ebi-fl187-GCST90094833	rs58449464	2	77334916	C	T	0.2647	0.0956401	0.0130663	2.48756e-13
F-savoury food liking (derived food-liking factor) || id:ebi-fl187-GCST90094833	rs2110529	2	59497127	C	T	0.4716	-0.0749333	0.0115477	8.63904e-11
F-savoury food liking (derived food-liking factor) || id:ebi-fl187-GCST90094833	rs11637716	15	51965186	C	T	0.4422	0.0633302	0.0116069	4.86214e-08
F-savoury food liking (derived food-liking factor) || id:ebi-fl187-GCST90094833	rs10168014	2	162105737	G	A	0.1976	0.0798472	0.0144769	3.47777e-08
F-savoury food liking (derived food-liking factor) || id:ebi-fl187-GCST90094833	rs56137030	16	53825905	A	G	0.3945	0.0958485	0.0117946	4.41908e-16
F-savoury food liking (derived food-liking factor) || id:ebi-fl187-GCST90094833	rs34958196	7	73043101	A	G	0.1281	-0.0958294	0.0172487	2.76408e-08
F-savoury food liking (derived food-liking factor) || id:ebi-fl187-GCST90094833	rs1603460	12	23092626	T	G	0.4238	-0.0646235	0.0116653	3.02812e-08
F-savoury food liking (derived food-liking factor) || id:ebi-fl187-GCST90094833	rs7872912	9	15761077	T	C	0.4713	0.0718201	0.0115481	4.9962e-10
F-savoury food liking (derived food-liking factor) || id:ebi-fl187-GCST90094833	rs838133	19	49259529	G	A	0.4506	0.131004	0.0115857	1.20637e-29
F-savoury food liking (derived food-liking factor) || id:ebi-fl187-GCST90094833	rs3105049	13	55941509	T	C	0.2715	-0.132189	0.0129617	2.01628e-24
F-savoury food liking (derived food-liking factor) || id:ebi-fl187-GCST90094833	rs11859365	16	83683945	C	A	0.2532	0.115221	0.0132565	3.57311e-18
F-savoury food liking (derived food-liking factor) || id:ebi-fl187-GCST90094833	rs13029813	2	207046344	C	T	0.3382	-0.0745298	0.0121846	9.55325e-10
F-savoury food liking (derived food-liking factor) || id:ebi-fl187-GCST90094833	rs12629607	3	85583608	C	T	0.3501	-0.105388	0.0120849	2.76682e-18
F-savoury food liking (derived food-liking factor) || id:ebi-fl187-GCST90094833	rs115003386	3	155310977	C	G	0.047	-0.155408	0.0272375	1.15888e-08
F-seafood liking (derived food-liking factor) || id:ebi-fl187-GCST90094836	rs715280	2	77301099	A	G	0.2603	0.0801814	0.0113103	1.34833e-12
F-seafood liking (derived food-liking factor) || id:ebi-fl187-GCST90094836	rs2110529	2	59497127	C	T	0.4716	-0.0771916	0.0099419	8.2119e-15
F-seafood liking (derived food-liking factor) || id:ebi-fl187-GCST90094836	rs78431265	4	139449110	C	T	0.1676	-0.0731775	0.0132872	3.64266e-08
F-seafood liking (derived food-liking factor) || id:ebi-fl187-GCST90094836	rs1136778	6	32489711	G	A	0.0802	-0.162538	0.0182727	5.83656e-19
F-seafood liking (derived food-liking factor) || id:ebi-fl187-GCST90094836	rs3105049	13	55941509	T	C	0.2715	-0.105316	0.0111593	3.81695e-21
F-seafood liking (derived food-liking factor) || id:ebi-fl187-GCST90094836	rs11859365	16	83683945	C	A	0.2532	0.104064	0.0114131	7.6562e-20
F-seafood liking (derived food-liking factor) || id:ebi-fl187-GCST90094836	rs7682682	4	32801698	G	C	0.2421	-0.0640183	0.011586	3.28601e-08
F-seafood liking (derived food-liking factor) || id:ebi-fl187-GCST90094836	rs140382641	9	15597149	T	C	0.4895	-0.0781719	0.00992804	3.43885e-15
F-seafood liking (derived food-liking factor) || id:ebi-fl187-GCST90094836	rs379401	16	73830364	G	C	0.437	-0.0563877	0.0100056	1.7443e-08
F-seafood liking (derived food-liking factor) || id:ebi-fl187-GCST90094836	rs76084961	3	85604041	G	T	0.3772	-0.0886211	0.0102395	4.93563e-18
F-seafood liking (derived food-liking factor) || id:ebi-fl187-GCST90094836	rs4552632	5	164574688	A	G	0.3825	0.0701014	0.0102118	6.66183e-12
F-seafood liking (derived food-liking factor) || id:ebi-fl187-GCST90094836	rs5020205	9	3971439	C	G	0.3407	-0.0573989	0.0104715	4.21919e-08
F-seafood liking (derived food-liking factor) || id:ebi-fl187-GCST90094836	rs1848797	10	64552934	G	A	0.3944	0.0755173	0.0101549	1.03369e-13
F-seafood liking (derived food-liking factor) || id:ebi-fl187-GCST90094836	rs1724417	17	43672118	G	A	0.1727	-0.0883268	0.0131299	1.72997e-11
F-seafood liking (derived food-liking factor) || id:ebi-fl187-GCST90094836	rs920990	13	58701434	T	C	0.4545	0.0660854	0.00996721	3.35051e-11
F-seafood liking (derived food-liking factor) || id:ebi-fl187-GCST90094836	rs1319815	3	30844004	G	C	0.2938	-0.0610068	0.0108955	2.15278e-08
F-seafood liking (derived food-liking factor) || id:ebi-fl187-GCST90094836	rs12538685	7	78936468	T	G	0.3017	-0.0664755	0.0108126	7.84744e-10
F-seafood liking (derived food-liking factor) || id:ebi-fl187-GCST90094836	rs1281943	6	32598090	C	T	0.0861	-0.16557	0.0176924	8.10573e-21
F-seafood liking (derived food-liking factor) || id:ebi-fl187-GCST90094836	rs3909727	11	126587382	G	A	0.1639	0.0866395	0.0134066	1.03026e-10
F-seafood liking (derived food-liking factor) || id:ebi-fl187-GCST90094836	rs6957780	7	68030709	A	G	0.4492	0.0560309	0.00997748	1.95725e-08
F-seafood liking (derived food-liking factor) || id:ebi-fl187-GCST90094836	rs2526389	3	50192826	T	C	0.4223	0.0622097	0.0100479	5.96674e-10
F-seafood liking (derived food-liking factor) || id:ebi-fl187-GCST90094836	rs73728611	6	32589363	G	A	0.1217	-0.165682	0.01518	9.82628e-28
F-seafood liking (derived food-liking factor) || id:ebi-fl187-GCST90094836	rs117108573	6	32489679	T	C	0.079	-0.164236	0.018399	4.40312e-19
F-seafood liking (derived food-liking factor) || id:ebi-fl187-GCST90094836	rs624565	18	40947391	T	C	0.3397	-0.0741155	0.010479	1.51872e-12
F-seafood liking (derived food-liking factor) || id:ebi-fl187-GCST90094836	rs62273284	3	118361683	T	C	0.3792	-0.0643915	0.0102289	3.07261e-10
F-seafood liking (derived food-liking factor) || id:ebi-fl187-GCST90094836	rs35511257	6	32545392	C	G	0.0927	-0.162164	0.0171129	2.63896e-21
F-seafood liking (derived food-liking factor) || id:ebi-fl187-GCST90094836	rs11031140	11	30608133	A	G	0.1933	0.0688352	0.012568	4.32541e-08
F-seafood liking (derived food-liking factor) || id:ebi-fl187-GCST90094836	rs3731769	2	162107295	T	G	0.2989	0.0651936	0.0108414	1.8167e-09
F-seafood liking (derived food-liking factor) || id:ebi-fl187-GCST90094836	rs56137030	16	53825905	A	G	0.3945	0.0776293	0.0101545	2.09207e-14
F-seafood liking (derived food-liking factor) || id:ebi-fl187-GCST90094836	rs7148387	14	29775132	G	A	0.4101	-0.062166	0.0100903	7.22985e-10
F-seafood liking (derived food-liking factor) || id:ebi-fl187-GCST90094836	rs12439895	15	67707001	T	A	0.251	-0.0646256	0.0114462	1.64179e-08
F-seafood liking (derived food-liking factor) || id:ebi-fl187-GCST90094836	rs1402940	8	114116686	T	G	0.305	0.0603056	0.0107794	2.21239e-08
F-seafood liking (derived food-liking factor) || id:ebi-fl187-GCST90094836	rs838133	19	49259529	G	A	0.4506	0.0646286	0.00997465	9.21602e-11
F-seafood liking (derived food-liking factor) || id:ebi-fl187-GCST90094836	rs6041381	20	12463411	C	G	0.2837	0.0634578	0.0110093	8.2141e-09
F-sharp flavour liking (derived food-liking factor) || id:ebi-fl187-GCST90094837	rs11680553	2	44578898	C	T	0.3769	-0.0638609	0.0091821	3.52717e-12
F-sharp flavour liking (derived food-liking factor) || id:ebi-fl187-GCST90094837	rs149328785	6	157326236	T	C	0.2683	-0.062673	0.0100429	4.36024e-10
F-sharp flavour liking (derived food-liking factor) || id:ebi-fl187-GCST90094837	rs7844683	8	35078898	G	A	0.4129	0.0516831	0.00903765	1.07378e-08
F-sharp flavour liking (derived food-liking factor) || id:ebi-fl187-GCST90094837	rs607863	1	88777911	C	T	0.2922	-0.0558946	0.0097845	1.11285e-08
F-sharp flavour liking (derived food-liking factor) || id:ebi-fl187-GCST90094837	rs71328455	3	83946294	C	T	0.2083	0.0613217	0.0109574	2.18903e-08
F-sharp flavour liking (derived food-liking factor) || id:ebi-fl187-GCST90094837	rs12665383	6	140561696	T	C	0.3526	0.0668463	0.00931336	7.1019e-13
F-sharp flavour liking (derived food-liking factor) || id:ebi-fl187-GCST90094837	rs7423637	2	145818064	T	A	0.3094	0.0592885	0.00962632	7.32082e-10
F-sharp flavour liking (derived food-liking factor) || id:ebi-fl187-GCST90094837	rs2457437	8	22731695	C	A	0.331	0.0522631	0.00945599	3.25781e-08
F-sharp flavour liking (derived food-liking factor) || id:ebi-fl187-GCST90094837	rs2532387	17	44313522	T	G	0.2169	-0.111619	0.0107968	4.73739e-25
F-sharp flavour liking (derived food-liking factor) || id:ebi-fl187-GCST90094837	rs7709884	5	153054326	A	G	0.1767	0.0655289	0.0116664	1.94416e-08
F-sharp flavour liking (derived food-liking factor) || id:ebi-fl187-GCST90094837	rs224111	10	64552010	A	G	0.3913	-0.056317	0.00911753	6.54199e-10
F-sharp flavour liking (derived food-liking factor) || id:ebi-fl187-GCST90094837	rs1093462	3	117747756	T	C	0.081	0.0929778	0.0163092	1.19155e-08
F-sharp flavour liking (derived food-liking factor) || id:ebi-fl187-GCST90094837	rs66983974	4	32223180	T	A	0.3517	0.0523269	0.00931879	1.96328e-08
F-sharp flavour liking (derived food-liking factor) || id:ebi-fl187-GCST90094837	rs6954610	7	133618986	G	A	0.4693	-0.052533	0.00891629	3.82014e-09
F-sharp flavour liking (derived food-liking factor) || id:ebi-fl187-GCST90094837	rs2183271	10	21957229	C	T	0.3603	-0.0519284	0.00926859	2.11137e-08
F-sharp flavour liking (derived food-liking factor) || id:ebi-fl187-GCST90094837	rs9527736	13	58536148	A	G	0.2966	0.0643784	0.00974198	3.88638e-11
F-sharp flavour liking (derived food-liking factor) || id:ebi-fl187-GCST90094837	rs28158	5	102595892	G	C	0.325	0.0528792	0.00950037	2.60625e-08
F-sharp flavour liking (derived food-liking factor) || id:ebi-fl187-GCST90094837	rs628941	11	30758377	A	G	0.4292	0.0490327	0.00899005	4.92178e-08
F-sharp flavour liking (derived food-liking factor) || id:ebi-fl187-GCST90094837	rs7664271	4	159865915	G	C	0.3374	0.0540079	0.009411	9.53462e-09
F-sharp flavour liking (derived food-liking factor) || id:ebi-fl187-GCST90094837	rs17044006	2	53233044	C	G	0.2167	-0.058889	0.0108004	4.96723e-08
F-sharp flavour liking (derived food-liking factor) || id:ebi-fl187-GCST90094837	rs9257133	6	28723421	T	C	0.1167	-0.131284	0.0138594	2.73139e-21
F-sharp flavour liking (derived food-liking factor) || id:ebi-fl187-GCST90094837	rs56096330	7	77791389	A	G	0.1834	-0.0691148	0.0114982	1.84466e-09
F-sharp flavour liking (derived food-liking factor) || id:ebi-fl187-GCST90094837	rs9590856	13	45367505	T	C	0.4847	-0.0506853	0.00890363	1.25083e-08
F-sharp flavour liking (derived food-liking factor) || id:ebi-fl187-GCST90094837	rs7226371	18	1850771	G	A	0.1521	0.0707813	0.0123907	1.1137e-08
F-sharp flavour liking (derived food-liking factor) || id:ebi-fl187-GCST90094837	rs11714337	3	71582521	A	G	0.4334	0.0601542	0.00897948	2.09742e-11
F-sharp flavour liking (derived food-liking factor) || id:ebi-fl187-GCST90094837	rs2006810	7	69902152	C	T	0.3931	-0.0630478	0.00911011	4.4962e-12
F-sharp flavour liking (derived food-liking factor) || id:ebi-fl187-GCST90094837	rs1956238	14	29731983	A	C	0.4056	-0.0521024	0.00906245	8.96332e-09
F-sharp flavour liking (derived food-liking factor) || id:ebi-fl187-GCST90094837	rs13383034	2	45155276	T	C	0.3078	0.125894	0.00964015	5.62322e-39
F-sharp flavour liking (derived food-liking factor) || id:ebi-fl187-GCST90094837	rs12413585	10	118016664	A	G	0.4775	0.0640133	0.00890849	6.68854e-13
F-sharp flavour liking (derived food-liking factor) || id:ebi-fl187-GCST90094837	rs4432233	15	37898968	G	T	0.3996	-0.0496259	0.00908449	4.68933e-08
F-sharp flavour liking (derived food-liking factor) || id:ebi-fl187-GCST90094837	rs11861627	16	12793139	C	A	0.1807	-0.0885362	0.0115647	1.92196e-14
F-sharp flavour liking (derived food-liking factor) || id:ebi-fl187-GCST90094837	rs139999228	6	32524711	C	T	0.1996	-0.0757233	0.0111327	1.03254e-11
F-sharp flavour liking (derived food-liking factor) || id:ebi-fl187-GCST90094837	rs62263063	3	115182229	G	A	0.4671	0.0541078	0.00891879	1.30554e-09
F-sharp flavour liking (derived food-liking factor) || id:ebi-fl187-GCST90094837	rs6478712	9	128514608	C	T	0.3729	-0.0602171	0.00920173	5.98488e-11
F-sharp flavour liking (derived food-liking factor) || id:ebi-fl187-GCST90094837	rs834828	2	157210467	T	A	0.4531	0.0534104	0.00893888	2.29999e-09
F-sharp flavour liking (derived food-liking factor) || id:ebi-fl187-GCST90094837	rs12455474	18	50705765	G	T	0.4015	0.0543698	0.00907735	2.10349e-09
F-sharp flavour liking (derived food-liking factor) || id:ebi-fl187-GCST90094837	rs3124417	13	55959095	T	C	0.28	-0.0946099	0.00991034	1.34044e-21
F-sharp flavour liking (derived food-liking factor) || id:ebi-fl187-GCST90094837	rs61951396	13	64993802	T	C	0.0582	0.106947	0.0190061	1.83415e-08
F-sharp flavour liking (derived food-liking factor) || id:ebi-fl187-GCST90094837	rs11859365	16	83683945	C	A	0.2532	0.0787009	0.0102329	1.46049e-14
F-sharp flavour liking (derived food-liking factor) || id:ebi-fl187-GCST90094837	rs1356505	18	40705542	C	A	0.3738	-0.0512772	0.00919724	2.47131e-08
F-sharp flavour liking (derived food-liking factor) || id:ebi-fl187-GCST90094837	rs1234627	8	64574537	A	T	0.2809	0.0708131	0.00990064	8.52891e-13
F-sharp flavour liking (derived food-liking factor) || id:ebi-fl187-GCST90094837	rs1470764	8	101950038	A	G	0.389	-0.0540223	0.00912722	3.24265e-09
F-sharp flavour liking (derived food-liking factor) || id:ebi-fl187-GCST90094837	rs113399526	20	47408779	G	A	0.1972	-0.0616574	0.0111835	3.52243e-08
F-sharp flavour liking (derived food-liking factor) || id:ebi-fl187-GCST90094837	rs307587	3	12110121	A	T	0.2537	0.0581211	0.0102263	1.31955e-08
F-sharp flavour liking (derived food-liking factor) || id:ebi-fl187-GCST90094837	rs34385798	18	21077259	C	A	0.4622	0.054394	0.00892501	1.09736e-09
F-small fish liking (derived food-liking factor) || id:ebi-fl187-GCST90094840	rs55985303	2	77224951	A	G	0.2407	0.0962759	0.0116927	1.8127e-16
F-small fish liking (derived food-liking factor) || id:ebi-fl187-GCST90094840	rs1984899	16	55325789	C	T	0.3555	0.0615836	0.0104431	3.69981e-09
F-small fish liking (derived food-liking factor) || id:ebi-fl187-GCST90094840	rs271078	5	144536751	A	G	0.4991	-0.0558266	0.00999746	2.34936e-08
F-small fish liking (derived food-liking factor) || id:ebi-fl187-GCST90094840	rs2859972	7	18373516	G	T	0.2428	-0.0693476	0.0116581	2.70733e-09
F-small fish liking (derived food-liking factor) || id:ebi-fl187-GCST90094840	rs6789291	3	118325483	C	A	0.3322	-0.0715864	0.0106129	1.52818e-11
F-small fish liking (derived food-liking factor) || id:ebi-fl187-GCST90094840	rs10257982	7	3334597	C	T	0.4536	-0.0547625	0.0100408	4.92449e-08
F-small fish liking (derived food-liking factor) || id:ebi-fl187-GCST90094840	rs2110529	2	59497127	C	T	0.4716	-0.0697134	0.0100136	3.35804e-12
F-small fish liking (derived food-liking factor) || id:ebi-fl187-GCST90094840	rs12629607	3	85583608	C	T	0.3501	-0.0950592	0.0104795	1.17943e-19
F-small fish liking (derived food-liking factor) || id:ebi-fl187-GCST90094840	rs12620493	2	157622147	G	A	0.3855	0.0562698	0.0102704	4.28101e-08
F-small fish liking (derived food-liking factor) || id:ebi-fl187-GCST90094840	rs1632926	6	29961274	G	A	0.2007	-0.0813004	0.0124805	7.30665e-11
F-small fish liking (derived food-liking factor) || id:ebi-fl187-GCST90094840	rs56072903	17	44013966	C	T	0.2032	-0.0853683	0.0124229	6.33711e-12
F-small fish liking (derived food-liking factor) || id:ebi-fl187-GCST90094840	rs2457263	9	15599350	A	C	0.489	-0.0553956	0.00999986	3.03101e-08
F-small fish liking (derived food-liking factor) || id:ebi-fl187-GCST90094840	rs3909727	11	126587382	G	A	0.1639	0.0765746	0.0135033	1.42131e-08
F-small fish liking (derived food-liking factor) || id:ebi-fl187-GCST90094840	rs663859	9	106779440	T	C	0.3862	-0.0604234	0.0102669	3.97416e-09
F-small fish liking (derived food-liking factor) || id:ebi-fl187-GCST90094840	rs11859365	16	83683945	C	A	0.2532	0.112887	0.0114954	9.21727e-23
F-small fish liking (derived food-liking factor) || id:ebi-fl187-GCST90094840	rs56094641	16	53806453	G	A	0.4054	0.09137	0.0101813	2.85227e-19
F-small fish liking (derived food-liking factor) || id:ebi-fl187-GCST90094840	rs1307813	14	29755868	A	C	0.3574	-0.0649429	0.0104306	4.77995e-10
F-small fish liking (derived food-liking factor) || id:ebi-fl187-GCST90094840	rs72755831	1	204737718	T	C	0.0229	-0.188192	0.0334173	1.78584e-08
F-small fish liking (derived food-liking factor) || id:ebi-fl187-GCST90094840	rs4547767	4	92166437	A	G	0.452	0.0574013	0.0100438	1.09651e-08
F-small fish liking (derived food-liking factor) || id:ebi-fl187-GCST90094840	rs11012726	10	21797272	C	T	0.3084	-0.0592872	0.0108237	4.31252e-08
F-small fish liking (derived food-liking factor) || id:ebi-fl187-GCST90094840	rs35793328	11	95490896	T	G	0.3433	0.0585353	0.0105278	2.6968e-08
F-small fish liking (derived food-liking factor) || id:ebi-fl187-GCST90094840	rs148989365	5	106680676	T	C	0.0383	-0.145656	0.0260459	2.24109e-08
F-small fish liking (derived food-liking factor) || id:ebi-fl187-GCST90094840	rs150236091	13	55937827	G	A	0.2677	-0.122096	0.0112899	2.93631e-27
F-small fish liking (derived food-liking factor) || id:ebi-fl187-GCST90094840	rs1469610	11	83193595	A	C	0.4124	-0.061228	0.0101545	1.64328e-09
F-small fish liking (derived food-liking factor) || id:ebi-fl187-GCST90094840	rs2413045	22	31665862	G	A	0.2002	-0.0799997	0.0124921	1.51346e-10
F-small fish liking (derived food-liking factor) || id:ebi-fl187-GCST90094840	rs61043970	18	52881622	G	T	0.3318	-0.074138	0.0106162	2.87902e-12
F-small fish liking (derived food-liking factor) || id:ebi-fl187-GCST90094840	rs1231281	19	49239200	A	G	0.4992	-0.0774221	0.00999745	9.61965e-15
F-small fish liking (derived food-liking factor) || id:ebi-fl187-GCST90094840	rs4814124	20	12458840	A	T	0.2709	0.0682791	0.0112476	1.27484e-09
F-sodas liking (derived food-liking factor) || id:ebi-fl187-GCST90094842	rs8047587	16	53798622	T	G	0.44	-0.0875783	0.0141744	6.46534e-10
F-sodas liking (derived food-liking factor) || id:ebi-fl187-GCST90094842	rs1121954	2	159387015	C	T	0.2708	-0.0955095	0.0158335	1.61814e-09
F-sodas liking (derived food-liking factor) || id:ebi-fl187-GCST90094842	rs2458203	17	44336651	C	T	0.316	-0.0903629	0.0151339	2.35984e-09
F-strong alcohol liking (derived food-liking factor) || id:ebi-fl187-GCST90094850	rs2647266	4	106270291	G	A	0.415	-0.0823978	0.0144692	1.23587e-08
F-strong alcohol liking (derived food-liking factor) || id:ebi-fl187-GCST90094850	rs1937522	13	68080817	G	A	0.4742	-0.0882676	0.0142776	6.31988e-10
F-strong alcohol liking (derived food-liking factor) || id:ebi-fl187-GCST90094850	rs17271790	5	9619554	T	G	0.1635	0.107611	0.0192777	2.37556e-08
F-strong alcohol liking (derived food-liking factor) || id:ebi-fl187-GCST90094850	rs1671542	5	88165095	T	C	0.4704	0.100824	0.0142836	1.68051e-12
F-strong alcohol liking (derived food-liking factor) || id:ebi-fl187-GCST90094850	rs10119226	9	4145662	C	G	0.4155	-0.083417	0.0144667	8.11053e-09
F-strong alcohol liking (derived food-liking factor) || id:ebi-fl187-GCST90094850	rs4726481	7	141668403	T	G	0.3984	-0.0966941	0.0145624	3.13723e-11
F-strong flavour liking (derived food-liking factor) || id:ebi-fl187-GCST90094851	rs11216452	11	117424804	A	G	0.442	0.0502613	0.00913619	3.76905e-08
F-strong flavour liking (derived food-liking factor) || id:ebi-fl187-GCST90094851	rs10861685	12	107382182	C	G	0.1251	-0.0768587	0.0137147	2.09312e-08
F-strong flavour liking (derived food-liking factor) || id:ebi-fl187-GCST90094851	rs10767910	11	32039609	G	A	0.4436	0.0503451	0.0091328	3.53661e-08
F-strong flavour liking (derived food-liking factor) || id:ebi-fl187-GCST90094851	rs838133	19	49259529	G	A	0.4506	0.0617539	0.00911913	1.27097e-11
F-strong flavour liking (derived food-liking factor) || id:ebi-fl187-GCST90094851	rs149328785	6	157326236	T	C	0.2683	-0.062453	0.0102404	1.06937e-09
F-strong flavour liking (derived food-liking factor) || id:ebi-fl187-GCST90094851	rs6954610	7	133618986	G	A	0.4693	-0.0503515	0.00909166	3.05597e-08
F-strong flavour liking (derived food-liking factor) || id:ebi-fl187-GCST90094851	rs206017	6	32176211	A	G	0.3999	-0.0550517	0.00926202	2.78464e-09
F-strong flavour liking (derived food-liking factor) || id:ebi-fl187-GCST90094851	rs200995	6	27813694	C	T	0.1364	-0.105662	0.0132199	1.32131e-15
F-strong flavour liking (derived food-liking factor) || id:ebi-fl187-GCST90094851	rs2896395	7	127511705	C	T	0.2947	-0.0554512	0.00995213	2.52137e-08
F-strong flavour liking (derived food-liking factor) || id:ebi-fl187-GCST90094851	rs786272	2	145670892	A	G	0.34	-0.0635138	0.00957815	3.33159e-11
F-strong flavour liking (derived food-liking factor) || id:ebi-fl187-GCST90094851	rs6478712	9	128514608	C	T	0.3729	-0.0598562	0.00938272	1.77768e-10
F-strong flavour liking (derived food-liking factor) || id:ebi-fl187-GCST90094851	rs2785503	13	104608126	A	G	0.4556	-0.0517913	0.0091105	1.30974e-08
F-strong flavour liking (derived food-liking factor) || id:ebi-fl187-GCST90094851	rs7541651	1	72554833	A	T	0.4965	-0.0500308	0.00907473	3.5238e-08
F-strong flavour liking (derived food-liking factor) || id:ebi-fl187-GCST90094851	rs2006810	7	69902152	C	T	0.3931	-0.0580716	0.0092893	4.06671e-10
F-strong flavour liking (derived food-liking factor) || id:ebi-fl187-GCST90094851	rs1234627	8	64574537	A	T	0.2809	0.0718444	0.0100954	1.10652e-12
F-strong flavour liking (derived food-liking factor) || id:ebi-fl187-GCST90094851	rs58889493	3	85622699	A	T	0.372	-0.0652999	0.00938733	3.49631e-12
F-strong flavour liking (derived food-liking factor) || id:ebi-fl187-GCST90094851	rs2869672	20	47376420	C	T	0.4556	0.0516479	0.0091105	1.43592e-08
F-strong flavour liking (derived food-liking factor) || id:ebi-fl187-GCST90094851	rs7429279	3	25118637	C	A	0.4105	0.0569619	0.00922348	6.58504e-10
F-strong flavour liking (derived food-liking factor) || id:ebi-fl187-GCST90094851	rs2183271	10	21957229	C	T	0.3603	-0.058435	0.00945089	6.28912e-10
F-strong flavour liking (derived food-liking factor) || id:ebi-fl187-GCST90094851	rs12455474	18	50705765	G	T	0.4015	0.0585284	0.00925589	2.55932e-10
F-strong flavour liking (derived food-liking factor) || id:ebi-fl187-GCST90094851	rs12492113	3	50521402	A	G	0.1248	-0.0860196	0.0137288	3.71311e-10
F-strong flavour liking (derived food-liking factor) || id:ebi-fl187-GCST90094851	rs11861627	16	12793139	C	A	0.1807	-0.0753717	0.0117921	1.64064e-10
F-strong flavour liking (derived food-liking factor) || id:ebi-fl187-GCST90094851	rs806374	6	88857320	C	T	0.3417	-0.0534827	0.00956663	2.26354e-08
F-strong flavour liking (derived food-liking factor) || id:ebi-fl187-GCST90094851	rs62073099	17	44316491	C	G	0.1996	-0.0941591	0.0113517	1.08824e-16
F-strong flavour liking (derived food-liking factor) || id:ebi-fl187-GCST90094851	rs9527736	13	58536148	A	G	0.2966	0.0664067	0.0099336	2.30825e-11
F-strong flavour liking (derived food-liking factor) || id:ebi-fl187-GCST90094851	rs628093	11	30758215	A	G	0.4292	0.0566882	0.00916688	6.24873e-10
F-strong flavour liking (derived food-liking factor) || id:ebi-fl187-GCST90094851	rs809407	12	31590266	T	C	0.4424	-0.0503573	0.00913533	3.54028e-08
F-strong flavour liking (derived food-liking factor) || id:ebi-fl187-GCST90094851	rs303753	18	21074922	A	G	0.3435	-0.0573986	0.0095546	1.88482e-09
F-strong flavour liking (derived food-liking factor) || id:ebi-fl187-GCST90094851	rs62263063	3	115182229	G	A	0.4671	0.0612863	0.00909422	1.59435e-11
F-strong flavour liking (derived food-liking factor) || id:ebi-fl187-GCST90094851	rs922234	5	153159954	G	C	0.3326	0.0571033	0.00963028	3.03755e-09
F-strong flavour liking (derived food-liking factor) || id:ebi-fl187-GCST90094851	rs11197612	10	118024319	T	C	0.403	0.0563665	0.00925025	1.10461e-09
F-strong flavour liking (derived food-liking factor) || id:ebi-fl187-GCST90094851	rs3802764	11	95514599	A	T	0.3855	0.0525382	0.00932224	1.74259e-08
F-strong flavour liking (derived food-liking factor) || id:ebi-fl187-GCST90094851	rs12993426	2	157019446	G	T	0.4851	0.052417	0.00907854	7.75402e-09
F-strong flavour liking (derived food-liking factor) || id:ebi-fl187-GCST90094851	rs7610856	3	71579022	A	C	0.4323	0.0542468	0.00915885	3.16346e-09
F-strong flavour liking (derived food-liking factor) || id:ebi-fl187-GCST90094851	rs62461232	7	77765568	T	C	0.1672	-0.0762706	0.0121592	3.54908e-10
F-strong flavour liking (derived food-liking factor) || id:ebi-fl187-GCST90094851	rs9964229	18	1847408	T	C	0.1518	0.0743361	0.0126447	4.13153e-09
F-strong flavour liking (derived food-liking factor) || id:ebi-fl187-GCST90094851	rs12220700	10	64561506	G	A	0.4671	0.0619381	0.00909422	9.71203e-12
F-strong flavour liking (derived food-liking factor) || id:ebi-fl187-GCST90094851	rs1588687	12	17441477	G	A	0.2905	0.0573894	0.00999411	9.33881e-09
F-strong flavour liking (derived food-liking factor) || id:ebi-fl187-GCST90094851	rs504675	2	45154689	T	C	0.3508	0.0815714	0.00950767	9.52566e-18
F-strong flavour liking (derived food-liking factor) || id:ebi-fl187-GCST90094851	rs1391438	4	106151843	C	T	0.3137	-0.0591719	0.00977865	1.43836e-09
F-strong flavour liking (derived food-liking factor) || id:ebi-fl187-GCST90094851	rs3105049	13	55941509	T	C	0.2715	-0.0987412	0.0102022	3.72393e-22
F-strong flavour liking (derived food-liking factor) || id:ebi-fl187-GCST90094851	rs607863	1	88777911	C	T	0.2922	-0.0578685	0.00997695	6.62267e-09
F-strong flavour liking (derived food-liking factor) || id:ebi-fl187-GCST90094851	rs1635002	7	86627249	T	C	0.3394	0.0526656	0.00958226	3.88165e-08
F-strong vegetable liking (derived food-liking factor) || id:ebi-fl187-GCST90094852	rs336614	3	18631906	C	T	0.4058	-0.066772	0.00981353	1.01701e-11
F-strong vegetable liking (derived food-liking factor) || id:ebi-fl187-GCST90094852	rs2799081	6	28270584	C	T	0.2851	-0.0683009	0.010674	1.56576e-10
F-strong vegetable liking (derived food-liking factor) || id:ebi-fl187-GCST90094852	rs56933582	3	114638145	C	T	0.0932	0.0987657	0.0165762	2.5488e-09
F-strong vegetable liking (derived food-liking factor) || id:ebi-fl187-GCST90094852	rs12214204	6	157390672	G	A	0.1699	-0.0734792	0.0128317	1.02609e-08
F-strong vegetable liking (derived food-liking factor) || id:ebi-fl187-GCST90094852	rs10140768	14	40913610	C	T	0.3784	0.0609837	0.00993611	8.37846e-10
F-strong vegetable liking (derived food-liking factor) || id:ebi-fl187-GCST90094852	rs6726368	2	60330305	C	G	0.3213	-0.0621904	0.0103194	1.67479e-09
F-strong vegetable liking (derived food-liking factor) || id:ebi-fl187-GCST90094852	rs12492113	3	50521402	A	G	0.1248	-0.0853971	0.014581	4.72018e-09
F-strong vegetable liking (derived food-liking factor) || id:ebi-fl187-GCST90094852	rs7778330	7	157809781	G	A	0.324	0.0576201	0.0102968	2.19447e-08
F-strong vegetable liking (derived food-liking factor) || id:ebi-fl187-GCST90094852	rs8097318	18	50549809	C	T	0.4734	-0.0589113	0.00965146	1.03525e-09
F-strong vegetable liking (derived food-liking factor) || id:ebi-fl187-GCST90094852	rs9884984	4	106143948	A	G	0.3422	-0.0586304	0.0101569	7.81139e-09
F-strong vegetable liking (derived food-liking factor) || id:ebi-fl187-GCST90094852	rs11012794	10	22105035	G	A	0.2932	0.0696913	0.0105856	4.59286e-11
F-strong vegetable liking (derived food-liking factor) || id:ebi-fl187-GCST90094852	rs9323990	14	98587670	A	G	0.3775	0.0546314	0.00994076	3.89163e-08
F-strong vegetable liking (derived food-liking factor) || id:ebi-fl187-GCST90094852	rs3105049	13	55941509	T	C	0.2715	-0.123834	0.0108355	3.00874e-30
F-strong vegetable liking (derived food-liking factor) || id:ebi-fl187-GCST90094852	rs7515502	1	6963402	G	C	0.176	0.0718991	0.012654	1.33181e-08
F-strong vegetable liking (derived food-liking factor) || id:ebi-fl187-GCST90094852	rs10767910	11	32039609	G	A	0.4436	0.0612087	0.0096997	2.78363e-10
F-strong vegetable liking (derived food-liking factor) || id:ebi-fl187-GCST90094852	rs9527736	13	58536148	A	G	0.2966	0.0871355	0.0105502	1.46736e-16
F-strong vegetable liking (derived food-liking factor) || id:ebi-fl187-GCST90094852	rs544567	8	93501828	G	T	0.2324	-0.0659618	0.0114094	7.40952e-09
F-strong vegetable liking (derived food-liking factor) || id:ebi-fl187-GCST90094852	rs112725644	9	128543100	A	C	0.418	-0.0597592	0.00977008	9.56213e-10
F-strong vegetable liking (derived food-liking factor) || id:ebi-fl187-GCST90094852	rs3802764	11	95514599	A	T	0.3855	0.0612469	0.00990089	6.17113e-10
F-strong vegetable liking (derived food-liking factor) || id:ebi-fl187-GCST90094852	rs11216452	11	117424804	A	G	0.442	0.0579652	0.0097033	2.31845e-09
F-strong vegetable liking (derived food-liking factor) || id:ebi-fl187-GCST90094852	rs62063281	17	44038785	G	A	0.2192	-0.083449	0.0116482	7.82808e-13
F-strong vegetable liking (derived food-liking factor) || id:ebi-fl187-GCST90094852	rs7610856	3	71579022	A	C	0.4323	0.0662542	0.00972737	9.68448e-12
F-strong vegetable liking (derived food-liking factor) || id:ebi-fl187-GCST90094852	rs9320747	6	98310291	G	T	0.4713	0.0568871	0.00965371	3.79769e-09
F-strong vegetable liking (derived food-liking factor) || id:ebi-fl187-GCST90094852	rs1486108	1	72543338	T	A	0.4969	-0.0564783	0.00963798	4.62934e-09
F-strong vegetable liking (derived food-liking factor) || id:ebi-fl187-GCST90094852	rs28025	5	102537379	G	A	0.3032	0.0682079	0.010484	7.72437e-11
F-strong vegetable liking (derived food-liking factor) || id:ebi-fl187-GCST90094852	rs35166611	11	66115782	T	G	0.3485	0.0603871	0.0101132	2.35644e-09
F-strong vegetable liking (derived food-liking factor) || id:ebi-fl187-GCST90094852	rs303753	18	21074922	A	G	0.3435	-0.0580599	0.0101477	1.0559e-08
F-strong vegetable liking (derived food-liking factor) || id:ebi-fl187-GCST90094852	rs77528088	18	52859357	T	C	0.0508	-0.131755	0.0219451	1.92686e-09
F-sweet food liking (derived food-liking factor) || id:ebi-fl187-GCST90094854	rs7429279	3	25118637	C	A	0.5896	-0.05394	0.007593	1.25e-12
F-sweet food liking (derived food-liking factor) || id:ebi-fl187-GCST90094854	rs2517664	6	30073259	T	C	0.1887	0.05776	0.009535	1.41e-09
F-sweet food liking (derived food-liking factor) || id:ebi-fl187-GCST90094854	rs2538891	7	88322084	T	A	0.3051	0.046209	0.008124	1.32e-08
F-sweet food liking (derived food-liking factor) || id:ebi-fl187-GCST90094854	rs10810499	9	15951267	C	T	0.3675	0.056664	0.007804	3.92e-13
F-sweet food liking (derived food-liking factor) || id:ebi-fl187-GCST90094854	rs4547160	12	63503650	G	T	0.6556	0.052742	0.007885	2.29e-11
F-sweet food liking (derived food-liking factor) || id:ebi-fl187-GCST90094854	rs72880127	11	29146643	C	T	0.2005	-0.053165	0.009337	1.27e-08
F-sweet food liking (derived food-liking factor) || id:ebi-fl187-GCST90094854	rs28588745	8	10647044	T	A	0.2065	0.052158	0.009224	1.58e-08
F-sweet food liking (derived food-liking factor) || id:ebi-fl187-GCST90094854	rs12577283	11	28511596	G	A	0.5251	0.048991	0.007493	6.27e-11
F-sweet food liking (derived food-liking factor) || id:ebi-fl187-GCST90094854	rs9694306	8	64627491	C	T	0.3099	0.054357	0.008044	1.43e-11
F-sweet food liking (derived food-liking factor) || id:ebi-fl187-GCST90094854	rs12126757	1	21143774	T	A	0.3727	-0.043046	0.007688	2.18e-08
F-sweet food liking (derived food-liking factor) || id:ebi-fl187-GCST90094854	rs4953152	2	45170153	A	G	0.3078	-0.052424	0.008057	7.78e-11
F-sweet food liking (derived food-liking factor) || id:ebi-fl187-GCST90094854	rs148521044	6	55178026	A	C	0.465	-0.046096	0.007495	7.81e-10
F-sweet food liking (derived food-liking factor) || id:ebi-fl187-GCST90094854	rs838133	19	49259529	G	A	0.5493	-0.097343	0.007695	1.31e-36
F-sweet food liking (derived food-liking factor) || id:ebi-fl187-GCST90094854	rs8097672	18	1839601	T	A	0.145	-0.080716	0.010618	2.98e-14
F-sweet food liking (derived food-liking factor) || id:ebi-fl187-GCST90094854	rs976431	20	41002760	T	C	0.2357	-0.048291	0.008788	3.93e-08
F-sweetened coffee drink liking (derived food-liking factor) || id:ebi-fl187-GCST90094853	rs1446585	2	136407479	G	A	0.2378	-0.058393	0.010332	1.61e-08
F-sweetened coffee drink liking (derived food-liking factor) || id:ebi-fl187-GCST90094853	rs490634	3	50640830	T	C	0.867	-0.078734	0.013098	1.87e-09
F-sweetened coffee drink liking (derived food-liking factor) || id:ebi-fl187-GCST90094853	rs4615256	5	62700867	G	A	0.4722	0.050451	0.008932	1.65e-08
F-sweetened coffee drink liking (derived food-liking factor) || id:ebi-fl187-GCST90094853	rs2111365	9	128739602	T	C	0.6732	0.055526	0.009471	4.58e-09
F-vegetarian liking (derived food-liking factor) || id:ebi-fl187-GCST90094863	rs4532156	3	18783476	C	T	0.2804	-0.0852478	0.0123554	5.21365e-12
F-vegetarian liking (derived food-liking factor) || id:ebi-fl187-GCST90094863	rs11879227	19	46193351	G	A	0.1835	0.0798546	0.0143382	2.55696e-08
F-vegetarian liking (derived food-liking factor) || id:ebi-fl187-GCST90094863	rs7619139	3	25110415	A	T	0.4111	0.0669386	0.0112797	2.94864e-09
F-vegetarian liking (derived food-liking factor) || id:ebi-fl187-GCST90094863	rs10168817	2	104160383	A	G	0.4949	0.0692984	0.0111005	4.29829e-10
F-vegetarian liking (derived food-liking factor) || id:ebi-fl187-GCST90094863	rs3013326	13	56011335	G	C	0.2744	-0.101585	0.012438	3.15396e-16
F-vegetarian liking (derived food-liking factor) || id:ebi-fl187-GCST90094863	rs3809162	12	54674235	G	A	0.4094	-0.0618324	0.0112868	4.29452e-08
F-vegetarian liking (derived food-liking factor) || id:ebi-fl187-GCST90094863	rs11919418	3	50233215	G	T	0.3382	0.0682709	0.0117312	5.89853e-09
F-vegetarian liking (derived food-liking factor) || id:ebi-fl187-GCST90094863	rs7809182	7	127521056	G	C	0.2956	-0.0679986	0.0121627	2.26089e-08
F-vegetarian liking (derived food-liking factor) || id:ebi-fl187-GCST90094863	rs34210137	2	144154917	G	A	0.4002	0.0752459	0.0113279	3.08368e-11
F-vegetarian liking (derived food-liking factor) || id:ebi-fl187-GCST90094863	rs13135092	4	103198082	G	A	0.0811	0.142895	0.0203305	2.08575e-12
F-vegetarian liking (derived food-liking factor) || id:ebi-fl187-GCST90094863	rs4486206	8	10127970	G	A	0.2332	0.0856039	0.0131246	6.91933e-11
F-vegetarian liking (derived food-liking factor) || id:ebi-fl187-GCST90094863	rs1378893	15	51964788	G	A	0.2417	0.0772895	0.0129638	2.49261e-09
F-vegetarian liking (derived food-liking factor) || id:ebi-fl187-GCST90094863	rs1775255	6	51243035	T	G	0.4783	-0.066341	0.0111104	2.35734e-09
F-vegetarian liking (derived food-liking factor) || id:ebi-fl187-GCST90094863	rs76084961	3	85604041	G	T	0.3772	-0.0699147	0.0114507	1.02337e-09
F-whole food liking (derived food-liking factor) || id:ebi-fl187-GCST90094868	rs6569187	6	98400486	C	T	0.449	-0.087575	0.0157779	2.84888e-08
F-whole food liking (derived food-liking factor) || id:ebi-fl187-GCST90094868	rs59032605	7	71787916	T	C	0.4391	-0.0894104	0.0158134	1.56661e-08
F-wine liking (derived food-liking factor) || id:ebi-fl187-GCST90094872	rs1338549	6	98312143	G	T	0.4714	-0.0224849	0.00355838	2.6349e-10
F-wine liking (derived food-liking factor) || id:ebi-fl187-GCST90094872	rs10246939	7	141672604	C	T	0.4454	-0.0233062	0.00357393	6.97603e-11
F-wine liking (derived food-liking factor) || id:ebi-fl187-GCST90094872	rs1671542	5	88165095	T	C	0.4704	0.0285934	0.00355879	9.39138e-16
F-wine liking (derived food-liking factor) || id:ebi-fl187-GCST90094872	rs3887138	3	85648957	T	G	0.2272	0.0255533	0.00423909	1.65991e-09
F-wine liking (derived food-liking factor) || id:ebi-fl187-GCST90094872	rs10112502	8	20982409	G	A	0.3224	-0.0229134	0.00380037	1.64715e-09
F-wine liking (derived food-liking factor) || id:ebi-fl187-GCST90094872	rs17690703	17	43925297	T	C	0.2622	-0.022644	0.00403854	2.05885e-08
F-wine liking (derived food-liking factor) || id:ebi-fl187-GCST90094872	rs780093	2	27742603	C	T	0.3823	0.0212565	0.00365527	6.05217e-09
F-wine liking (derived food-liking factor) || id:ebi-fl187-GCST90094872	rs11940694	4	39414993	G	A	0.3975	0.022563	0.00362964	5.08914e-10
F-wine liking (derived food-liking factor) || id:ebi-fl187-GCST90094872	rs62244888	3	71603774	C	T	0.425	0.0201266	0.00359321	2.12757e-08
F-wine liking (derived food-liking factor) || id:ebi-fl187-GCST90094872	rs1229984	4	100239319	C	T	0.0255	0.153736	0.0112681	2.20687e-42
Garlic liking || id:ebi-fl187-GCST90094769	rs4739105	8	64496159	C	T	0.7858	0.050764	0.009211	3.58e-08
Garlic liking || id:ebi-fl187-GCST90094769	rs12495758	3	85554262	A	G	0.6497	-0.071351	0.007827	8.06e-20
Garlic liking || id:ebi-fl187-GCST90094769	rs9687431	5	153107349	A	G	0.3315	0.053556	0.007947	1.62e-11
Garlic liking || id:ebi-fl187-GCST90094769	rs2222492	2	215925680	T	C	0.5745	-0.042114	0.00757	2.67e-08
Garlic liking || id:ebi-fl187-GCST90094769	rs73193539	13	56140417	C	T	0.2515	0.0653	0.008757	9.02e-14
Garlic liking || id:ebi-fl187-GCST90094769	rs13009019	2	145670572	G	A	0.323	0.053105	0.007998	3.17e-11
Garlic liking || id:ebi-fl187-GCST90094769	rs8005245	14	20586042	C	G	0.4115	0.135874	0.007592	3.82e-71
Garlic liking || id:ebi-fl187-GCST90094769	rs2880624	22	27978512	T	C	0.5925	0.054271	0.007627	1.15e-12
Gherkins liking || id:ebi-fl187-GCST90094770	rs9257133	6	28723421	T	C	0.1165	-0.126037	0.015221	1.28e-16
Gherkins liking || id:ebi-fl187-GCST90094770	rs139999228	6	32524711	C	T	0.1995	-0.097621	0.015083	9.77e-11
Gherkins liking || id:ebi-fl187-GCST90094770	rs1073242	13	58715219	A	G	0.5571	0.054764	0.009977	4.07e-08
Gherkins liking || id:ebi-fl187-GCST90094770	rs4725299	7	1695215	T	A	0.3383	-0.057743	0.010276	1.94e-08
Gherkins liking || id:ebi-fl187-GCST90094770	rs7496293	15	57300952	T	C	0.5632	0.054025	0.009847	4.12e-08
Gherkins liking || id:ebi-fl187-GCST90094770	rs11926783	3	162348181	T	C	0.1572	-0.085162	0.013361	1.87e-10
Gherkins liking || id:ebi-fl187-GCST90094770	rs12413585	10	118016664	A	G	0.4776	0.067965	0.009745	3.12e-12
Gherkins liking || id:ebi-fl187-GCST90094770	rs3124417	13	55959095	T	C	0.7197	-0.076342	0.010978	3.61e-12
Gherkins liking || id:ebi-fl187-GCST90094770	rs771057	9	1729833	C	G	0.4796	0.054746	0.009766	2.09e-08
Gherkins liking || id:ebi-fl187-GCST90094770	rs41271151	9	23692125	G	C	0.1616	0.074246	0.013375	2.87e-08
Gherkins liking || id:ebi-fl187-GCST90094770	rs71328455	3	83946294	C	T	0.2085	0.073289	0.012014	1.08e-09
Gherkins liking || id:ebi-fl187-GCST90094770	rs7815300	8	22697090	G	A	0.131	0.086482	0.014336	1.64e-09
Gherkins liking || id:ebi-fl187-GCST90094770	rs2006810	7	69902152	C	T	0.3931	-0.059921	0.009951	1.75e-09
Gherkins liking || id:ebi-fl187-GCST90094770	rs504675	2	45154689	T	C	0.3511	0.115783	0.010186	6.67e-30
Gherkins liking || id:ebi-fl187-GCST90094770	rs10474277	5	87714704	G	A	0.1173	0.084518	0.015198	2.7e-08
Gherkins liking || id:ebi-fl187-GCST90094770	rs10091265	8	64567522	G	C	0.4544	0.058205	0.009827	3.19e-09
Gherkins liking || id:ebi-fl187-GCST90094770	rs11861627	16	12793139	C	A	0.1805	-0.080286	0.012956	5.81e-10
Gherkins liking || id:ebi-fl187-GCST90094770	rs35539176	9	124614836	C	G	0.2389	0.066188	0.011466	7.85e-09
Gherkins liking || id:ebi-fl187-GCST90094770	rs136561	22	27259889	T	G	0.3687	0.05651	0.010055	1.93e-08
Gherkins liking || id:ebi-fl187-GCST90094770	rs13045654	20	21592493	A	G	0.7736	-0.068098	0.011615	4.57e-09
Gherkins liking || id:ebi-fl187-GCST90094770	rs67937375	18	40729163	A	G	0.3748	-0.066657	0.010041	3.21e-11
Gherkins liking || id:ebi-fl187-GCST90094770	rs12957223	18	50406630	C	T	0.4953	-0.064059	0.009714	4.31e-11
Gherkins liking || id:ebi-fl187-GCST90094770	rs11859365	16	83683945	C	A	0.2532	0.07081	0.011163	2.28e-10
Gherkins liking || id:ebi-fl187-GCST90094770	rs62073099	17	44316491	C	G	0.1993	-0.117331	0.012492	6.12e-21
Globe artichoke liking || id:ebi-fl187-GCST90094771	rs187580	5	102627355	G	T	0.2416	0.069519	0.011913	5.4e-09
Globe artichoke liking || id:ebi-fl187-GCST90094771	rs504758	13	56242451	G	C	0.7592	-0.080776	0.011906	1.2e-11
Globe artichoke liking || id:ebi-fl187-GCST90094771	rs806374	6	88857320	C	T	0.3401	-0.059008	0.010732	3.86e-08
Globe artichoke liking || id:ebi-fl187-GCST90094771	rs4870380	6	155899443	T	A	0.2122	-0.074361	0.012978	1.01e-08
Globe artichoke liking || id:ebi-fl187-GCST90094771	rs55858177	3	18700408	C	T	0.3721	-0.067866	0.011233	1.54e-09
Globe artichoke liking || id:ebi-fl187-GCST90094771	rs2254388	11	65837599	T	C	0.7276	0.065337	0.011465	1.24e-08
Globe artichoke liking || id:ebi-fl187-GCST90094771	rs12430440	13	58476105	A	G	0.229	-0.122847	0.012111	3.76e-24
Globe artichoke liking || id:ebi-fl187-GCST90094771	rs2734961	6	29849380	T	C	0.1752	-0.09236	0.014375	1.35e-10
Globe artichoke liking || id:ebi-fl187-GCST90094771	rs2523810	6	29849487	T	C	0.5326	-0.072435	0.010212	1.35e-12
Globe artichoke liking || id:ebi-fl187-GCST90094771	rs4630591	17	44192568	T	C	0.2025	-0.099542	0.012774	6.71e-15
Globe artichoke liking || id:ebi-fl187-GCST90094771	rs3802764	11	95514599	A	T	0.3871	0.064055	0.010457	9.1e-10
Goat cheese liking || id:ebi-fl187-GCST90094773	rs9935401	16	53816838	A	G	0.3962	0.066532	0.009777	1.02e-11
Goat cheese liking || id:ebi-fl187-GCST90094773	rs3124426	13	55937346	T	C	0.7811	-0.087211	0.011546	4.31e-14
Goat cheese liking || id:ebi-fl187-GCST90094773	rs13337331	16	83681953	T	A	0.253	0.06081	0.011043	3.68e-08
Goat cheese liking || id:ebi-fl187-GCST90094773	rs2243967	17	44329636	C	T	0.2194	-0.097792	0.011566	2.88e-17
Goat cheese liking || id:ebi-fl187-GCST90094773	rs11035710	11	5128490	C	T	0.1958	-0.078278	0.012078	9.22e-11
Goat cheese liking || id:ebi-fl187-GCST90094773	rs610293	11	66310380	T	C	0.3147	-0.057359	0.010321	2.77e-08
Goat cheese liking || id:ebi-fl187-GCST90094773	rs504675	2	45154689	T	C	0.3511	0.070522	0.010021	1.98e-12
Goat cheese liking || id:ebi-fl187-GCST90094773	rs6059574	20	32523172	G	C	0.6385	0.054743	0.010017	4.66e-08
Grapefruit liking || id:ebi-fl187-GCST90094774	rs543760429	22	43147206	C	T	0.0378	0.192568	0.024102	1.4e-15
Grapefruit liking || id:ebi-fl187-GCST90094774	rs1726866	7	141672705	A	G	0.5545	0.050784	0.009112	2.51e-08
Grapefruit liking || id:ebi-fl187-GCST90094774	rs4432147	13	59455212	A	C	0.3131	-0.055599	0.009785	1.36e-08
Grapefruit liking || id:ebi-fl187-GCST90094774	rs200330883	4	30888488	C	T	0.3948	-0.053269	0.009432	1.65e-08
Grapefruit liking || id:ebi-fl187-GCST90094774	rs61912110	12	11255797	C	A	0.5213	-0.15017	0.009123	1.08e-60
Grapefruit liking || id:ebi-fl187-GCST90094774	rs13386862	2	45156324	A	G	0.3131	0.05872	0.009825	2.31e-09
Grapefruit liking || id:ebi-fl187-GCST90094774	rs2236295	10	64564892	T	G	0.3993	0.059055	0.009272	1.93e-10
Grapefruit liking || id:ebi-fl187-GCST90094774	rs17460541	3	85618112	T	G	0.6266	-0.058215	0.009386	5.61e-10
Green olives liking || id:ebi-fl187-GCST90094775	rs607863	1	88777911	C	T	0.7077	-0.066914	0.01172	1.16e-08
Green olives liking || id:ebi-fl187-GCST90094775	rs11861627	16	12793139	C	A	0.1805	-0.095473	0.014226	1.96e-11
Green olives liking || id:ebi-fl187-GCST90094775	rs17342130	6	157313129	G	A	0.2682	-0.066131	0.012039	3.98e-08
Green olives liking || id:ebi-fl187-GCST90094775	rs8072297	17	37478048	T	A	0.2342	-0.070169	0.01286	4.88e-08
Green olives liking || id:ebi-fl187-GCST90094775	rs12346763	9	102663215	T	A	0.2959	0.065951	0.012079	4.79e-08
Green olives liking || id:ebi-fl187-GCST90094775	rs4739299	8	35069300	A	G	0.6136	0.060146	0.010957	4.05e-08
Green olives liking || id:ebi-fl187-GCST90094775	rs9590856	13	45367505	T	C	0.485	-0.062163	0.010691	6.12e-09
Green olives liking || id:ebi-fl187-GCST90094775	rs834828	2	157210467	T	A	0.5468	0.069206	0.010712	1.06e-10
Green olives liking || id:ebi-fl187-GCST90094775	rs12523051	5	153087153	A	G	0.2811	0.07031	0.011876	3.24e-09
Green olives liking || id:ebi-fl187-GCST90094775	rs9645949	13	62378378	A	G	0.175	-0.078995	0.014029	1.82e-08
Green olives liking || id:ebi-fl187-GCST90094775	rs74696461	2	45121375	A	G	0.1087	0.165947	0.017514	2.78e-21
Green olives liking || id:ebi-fl187-GCST90094775	rs3130048	6	31613739	C	T	0.2802	-0.07626	0.011852	1.28e-10
Green olives liking || id:ebi-fl187-GCST90094775	rs11859365	16	83683945	C	A	0.2534	0.072007	0.012254	4.23e-09
Green olives liking || id:ebi-fl187-GCST90094775	rs13124361	4	65806886	C	T	0.5781	-0.063244	0.010815	5.01e-09
Green olives liking || id:ebi-fl187-GCST90094775	rs2183271	10	21957229	C	T	0.3603	-0.065342	0.011121	4.24e-09
Green olives liking || id:ebi-fl187-GCST90094775	rs12665383	6	140561696	T	C	0.3527	0.066038	0.011122	2.92e-09
Green olives liking || id:ebi-fl187-GCST90094775	rs12773105	10	118025315	T	C	0.5017	0.061935	0.010682	6.76e-09
Green olives liking || id:ebi-fl187-GCST90094775	rs7974485	12	11301023	T	C	0.3757	-0.071984	0.011909	1.51e-09
Green olives liking || id:ebi-fl187-GCST90094775	rs1545717	17	2295405	T	C	0.3549	-0.06713	0.011148	1.75e-09
Green olives liking || id:ebi-fl187-GCST90094775	rs9859487	3	115149030	G	A	0.509	0.063949	0.010665	2.04e-09
Green olives liking || id:ebi-fl187-GCST90094775	rs1234627	8	64574537	A	T	0.7192	0.08734	0.011903	2.22e-13
Green olives liking || id:ebi-fl187-GCST90094775	rs73214654	4	7558294	T	G	0.2971	0.068958	0.011686	3.65e-09
Green olives liking || id:ebi-fl187-GCST90094775	rs35805189	2	145759511	T	C	0.3157	0.063775	0.011508	3.01e-08
Green olives liking || id:ebi-fl187-GCST90094775	rs11190825	10	83412505	G	A	0.3628	0.061683	0.011084	2.64e-08
Green olives liking || id:ebi-fl187-GCST90094775	rs3124417	13	55959095	T	C	0.7196	-0.091612	0.012055	3.03e-14
Green olives liking || id:ebi-fl187-GCST90094775	rs182821552	17	44330410	A	G	0.1727	-0.115796	0.015182	2.45e-14
Green olives liking || id:ebi-fl187-GCST90094775	rs73195055	13	59393505	G	C	0.0929	0.101373	0.018421	3.76e-08
Green olives liking || id:ebi-fl187-GCST90094775	rs35207189	13	58416695	G	T	0.384	-0.071333	0.012098	3.75e-09
Haddock liking || id:ebi-fl187-GCST90094776	rs62148582	2	59530236	G	A	0.4565	-0.048921	0.007046	3.89e-12
Haddock liking || id:ebi-fl187-GCST90094776	rs55798953	3	51460031	C	G	0.111	0.064158	0.011293	1.37e-08
Haddock liking || id:ebi-fl187-GCST90094776	rs3105049	13	55941509	T	C	0.7283	-0.050414	0.007914	1.92e-10
Haddock liking || id:ebi-fl187-GCST90094776	rs6893570	5	144141457	C	A	0.537	0.043077	0.007029	8.95e-10
Haddock liking || id:ebi-fl187-GCST90094776	rs16961150	16	83681015	G	C	0.2498	0.044654	0.008143	4.19e-08
Ham liking || id:ebi-fl187-GCST90094777	rs75189942	3	62428323	T	C	0.0534	-0.095815	0.017369	3.48e-08
Ham liking || id:ebi-fl187-GCST90094777	rs6957745	7	73056750	C	T	0.2015	-0.053269	0.009593	2.83e-08
Ham liking || id:ebi-fl187-GCST90094777	rs4147707	2	207024107	C	G	0.3964	-0.044522	0.007834	1.35e-08
Ham liking || id:ebi-fl187-GCST90094777	rs283917	3	17328509	G	A	0.4544	0.04274	0.007717	3.07e-08
Ham liking || id:ebi-fl187-GCST90094777	rs434841	6	32191041	A	G	0.3021	0.046927	0.008346	1.9e-08
Ham liking || id:ebi-fl187-GCST90094777	rs12133863	1	73647602	T	C	0.4987	-0.043777	0.007732	1.51e-08
Ham liking || id:ebi-fl187-GCST90094777	rs9747449	17	5270414	C	T	0.5002	0.0435	0.007705	1.67e-08
Ham liking || id:ebi-fl187-GCST90094777	rs10946808	6	26233387	G	A	0.2745	-0.052284	0.008587	1.17e-09
Ham liking || id:ebi-fl187-GCST90094777	rs8083301	18	21078579	T	A	0.6492	-0.051186	0.008135	3.16e-10
Ham liking || id:ebi-fl187-GCST90094777	rs429358	19	45411941	C	T	0.1486	-0.093923	0.010815	3.93e-18
Ham liking || id:ebi-fl187-GCST90094777	rs1006945	20	37458009	T	G	0.5295	-0.0443	0.007686	8.29e-09
Hard cheese liking || id:ebi-fl187-GCST90094778	rs12632128	3	25103258	T	G	0.5636	0.037171	0.006353	4.92e-09
Hard cheese liking || id:ebi-fl187-GCST90094778	rs116311751	5	172950011	T	C	0.0479	0.081229	0.014866	4.68e-08
Hard cheese liking || id:ebi-fl187-GCST90094778	rs814573	19	45424351	T	A	0.1807	-0.053471	0.008396	1.93e-10
Hard cheese liking || id:ebi-fl187-GCST90094778	rs1434513	18	44828677	A	G	0.5738	0.035277	0.006387	3.35e-08
Herring liking || id:ebi-fl187-GCST90094781	rs6041406	20	12484270	A	G	0.2658	0.064158	0.010705	2.08e-09
Herring liking || id:ebi-fl187-GCST90094781	rs55985303	2	77224951	A	G	0.2408	0.080463	0.011041	3.2e-13
Herring liking || id:ebi-fl187-GCST90094781	rs61043970	18	52881622	G	T	0.3314	-0.06709	0.010059	2.59e-11
Herring liking || id:ebi-fl187-GCST90094781	rs9406568	9	15947830	A	T	0.4389	0.053162	0.009516	2.34e-08
Herring liking || id:ebi-fl187-GCST90094781	rs1984899	16	55325789	C	T	0.3558	0.057948	0.009869	4.35e-09
Herring liking || id:ebi-fl187-GCST90094781	rs1632926	6	29961274	G	A	0.2005	-0.088037	0.011823	9.78e-14
Herring liking || id:ebi-fl187-GCST90094781	rs11624759	14	29746964	A	C	0.3571	0.056204	0.009855	1.21e-08
Herring liking || id:ebi-fl187-GCST90094781	rs11859365	16	83683945	C	A	0.2535	0.095421	0.010843	1.42e-18
Herring liking || id:ebi-fl187-GCST90094781	rs2413052	22	31783781	C	T	0.2431	0.065039	0.011026	3.7e-09
Herring liking || id:ebi-fl187-GCST90094781	rs62148582	2	59530236	G	A	0.4566	-0.051728	0.009485	4.96e-08
Herring liking || id:ebi-fl187-GCST90094781	rs530799722	6	27890860	G	T	0.0651	-0.170575	0.029463	7.11e-09
Herring liking || id:ebi-fl187-GCST90094781	rs500054	11	95593806	A	G	0.3873	0.062921	0.00971	9.28e-11
Herring liking || id:ebi-fl187-GCST90094781	rs12629607	3	85583608	C	T	0.6491	-0.08858	0.009892	3.53e-19
Herring liking || id:ebi-fl187-GCST90094781	rs7090708	10	21929179	G	A	0.32	-0.063928	0.01013	2.81e-10
Herring liking || id:ebi-fl187-GCST90094781	rs11649091	16	53845169	G	T	0.4343	0.06907	0.009542	4.6e-13
Herring liking || id:ebi-fl187-GCST90094781	rs9862451	3	118341062	G	C	0.669	-0.065325	0.010034	7.58e-11
Herring liking || id:ebi-fl187-GCST90094781	rs372074906	6	32492140	A	G	0.0977	-0.11212	0.019785	1.47e-08
Herring liking || id:ebi-fl187-GCST90094781	rs150236091	13	55937827	G	A	0.7321	-0.110885	0.010664	2.7e-25
Herring liking || id:ebi-fl187-GCST90094781	rs4350507	14	98901176	T	A	0.9418	-0.118898	0.020391	5.55e-09
Herring liking || id:ebi-fl187-GCST90094781	rs663859	9	106779440	T	C	0.6137	-0.059342	0.009693	9.32e-10
Herring liking || id:ebi-fl187-GCST90094781	rs56072903	17	44013966	C	T	0.2024	-0.089732	0.012099	1.25e-13
Herring liking || id:ebi-fl187-GCST90094781	rs838133	19	49259529	G	A	0.5495	0.060179	0.009763	7.14e-10
Honey liking || id:ebi-fl187-GCST90094782	rs276436	9	15614370	T	A	0.4996	0.050339	0.008157	6.82e-10
Honey liking || id:ebi-fl187-GCST90094782	rs55858177	3	18700408	C	T	0.3732	-0.051729	0.009017	9.72e-09
Honey liking || id:ebi-fl187-GCST90094782	rs10852521	16	53804965	C	T	0.5039	0.044812	0.008166	4.09e-08
Horseradish liking || id:ebi-fl187-GCST90094783	rs6981673	8	65000658	A	G	0.4811	0.056842	0.009922	1.02e-08
Horseradish liking || id:ebi-fl187-GCST90094783	rs112858426	6	32487058	G	A	0.0766	-0.166265	0.025945	1.49e-10
Horseradish liking || id:ebi-fl187-GCST90094783	rs4885824	13	55951851	C	A	0.8013	-0.097184	0.012415	5.05e-15
Horseradish liking || id:ebi-fl187-GCST90094783	rs1123321	16	83677410	G	C	0.258	0.063576	0.011353	2.17e-08
Horseradish liking || id:ebi-fl187-GCST90094783	rs111242991	3	71576058	T	C	0.4322	0.054627	0.010004	4.78e-08
Horseradish liking || id:ebi-fl187-GCST90094783	rs726857	2	145753424	A	T	0.3662	-0.067229	0.010309	7.04e-11
Horseradish liking || id:ebi-fl187-GCST90094783	rs7096877	10	117991640	A	G	0.3094	-0.061565	0.010786	1.17e-08
Horseradish liking || id:ebi-fl187-GCST90094783	rs1004787	2	45159091	A	G	0.5293	0.136942	0.009937	3.99e-43
Horseradish liking || id:ebi-fl187-GCST90094783	rs28521983	14	98561490	C	T	0.4658	0.055984	0.009932	1.76e-08
Horseradish liking || id:ebi-fl187-GCST90094783	rs12721672	6	29910586	A	G	0.1204	-0.133671	0.01901	2.07e-12
Horseradish liking || id:ebi-fl187-GCST90094783	rs12665383	6	140561696	T	C	0.3529	0.064233	0.010313	4.75e-10
Horseradish liking || id:ebi-fl187-GCST90094783	rs55865373	7	77806735	A	G	0.1906	-0.081232	0.012913	3.19e-10
Horseradish liking || id:ebi-fl187-GCST90094783	rs1518171	18	40709330	G	A	0.3746	-0.056368	0.01023	3.61e-08
Horseradish liking || id:ebi-fl187-GCST90094783	rs13403127	2	44717071	G	A	0.6331	-0.05974	0.010265	5.94e-09
Horseradish liking || id:ebi-fl187-GCST90094783	rs4838225	9	127603814	A	C	0.4333	0.056652	0.009974	1.37e-08
Horseradish liking || id:ebi-fl187-GCST90094783	rs542249552	10	105213183	C	A	0.0371	-0.160419	0.027838	8.33e-09
Horseradish liking || id:ebi-fl187-GCST90094783	rs9535301	13	50266202	T	C	0.2685	-0.061812	0.011163	3.09e-08
Horseradish liking || id:ebi-fl187-GCST90094783	rs9257566	6	29144532	T	C	0.1384	-0.149797	0.014283	1.06e-25
Horseradish liking || id:ebi-fl187-GCST90094783	rs189503580	6	32488022	G	A	0.2896	-0.087587	0.013255	3.94e-11
Horseradish liking || id:ebi-fl187-GCST90094783	rs224045	10	64525547	C	T	0.5792	0.065484	0.010031	6.72e-11
Horseradish liking || id:ebi-fl187-GCST90094783	rs184629	13	60579602	C	T	0.6445	-0.062104	0.010313	1.75e-09
Horseradish liking || id:ebi-fl187-GCST90094783	rs17277081	14	20579914	T	C	0.4129	0.099017	0.010058	7.61e-23
Horseradish liking || id:ebi-fl187-GCST90094783	rs838133	19	49259529	G	A	0.5501	0.068914	0.010228	1.64e-11
Horseradish liking || id:ebi-fl187-GCST90094783	rs713598	7	141673345	G	C	0.3996	-0.112759	0.010083	5.32e-29
Horseradish liking || id:ebi-fl187-GCST90094783	rs60758546	5	166079299	T	A	0.2478	-0.064038	0.011563	3.08e-08
Horseradish liking || id:ebi-fl187-GCST90094783	rs11861627	16	12793139	C	A	0.1803	-0.090691	0.013202	6.53e-12
Horseradish liking || id:ebi-fl187-GCST90094783	rs79641193	17	44330105	G	A	0.1958	-0.099517	0.012893	1.22e-14
Horseradish liking || id:ebi-fl187-GCST90094783	rs873328	20	19701174	C	T	0.6342	0.060023	0.010332	6.31e-09
Ice cream liking || id:ebi-fl187-GCST90094784	rs158408	5	102407374	A	G	0.3193	-0.045341	0.007169	2.56e-10
Ice cream liking || id:ebi-fl187-GCST90094784	rs2472297	15	75027880	T	C	0.2635	-0.043858	0.007565	6.78e-09
Ice cream liking || id:ebi-fl187-GCST90094784	rs4953152	2	45170153	A	G	0.3078	-0.069472	0.00723	7.71e-22
Ice cream liking || id:ebi-fl187-GCST90094784	rs75826611	8	143323591	G	A	0.3669	0.040778	0.007297	2.32e-08
Ice cream liking || id:ebi-fl187-GCST90094784	rs4748734	10	21210538	T	G	0.6917	-0.041507	0.007223	9.19e-09
Ice cream liking || id:ebi-fl187-GCST90094784	rs1411350	9	128670179	G	A	0.6739	0.04821	0.007119	1.31e-11
Ice cream liking || id:ebi-fl187-GCST90094784	rs12928404	16	28847246	C	T	0.4046	0.049723	0.00681	2.89e-13
Ice cream liking || id:ebi-fl187-GCST90094784	rs9694306	8	64627491	C	T	0.3098	0.042009	0.00722	5.97e-09
Ice cream liking || id:ebi-fl187-GCST90094784	rs2638282	19	49213833	A	G	0.5311	0.069787	0.006691	1.92e-25
Jam liking || id:ebi-fl187-GCST90094786	rs7823808	8	11836622	T	C	0.5218	-0.038875	0.006974	2.5e-08
Jam liking || id:ebi-fl187-GCST90094786	rs3734563	6	28349725	G	A	0.3218	0.043712	0.007402	3.54e-09
Jam liking || id:ebi-fl187-GCST90094786	rs898604	11	46917983	A	G	0.8424	-0.052851	0.009539	3.03e-08
Jam liking || id:ebi-fl187-GCST90094786	rs2081194	19	49263477	C	G	0.6013	-0.045945	0.007225	2.05e-10
Jam liking || id:ebi-fl187-GCST90094786	rs10098073	8	143309504	A	C	0.4709	-0.042563	0.006964	9.93e-10
Jam liking || id:ebi-fl187-GCST90094786	rs9268644	6	32408044	C	A	0.5472	-0.044473	0.006919	1.33e-10
Jam liking || id:ebi-fl187-GCST90094786	rs11075985	16	53805207	A	C	0.4251	0.048366	0.006996	4.79e-12
Ketchup liking || id:ebi-fl187-GCST90094787	rs55688819	3	71509778	T	C	0.3203	-0.050161	0.009156	4.32e-08
Ketchup liking || id:ebi-fl187-GCST90094787	rs4730115	7	77833976	C	T	0.5782	0.052113	0.008675	1.91e-09
Ketchup liking || id:ebi-fl187-GCST90094787	rs9322742	6	104005341	G	T	0.3982	0.050677	0.00874	6.74e-09
Ketchup liking || id:ebi-fl187-GCST90094787	rs2519074	9	30101393	A	G	0.6858	0.051208	0.009365	4.57e-08
Ketchup liking || id:ebi-fl187-GCST90094787	rs73872259	3	145266436	G	A	0.2544	0.055775	0.009873	1.63e-08
Ketchup liking || id:ebi-fl187-GCST90094787	rs6079439	20	14415194	G	A	0.5289	-0.048605	0.008571	1.44e-08
Ketchup liking || id:ebi-fl187-GCST90094787	rs4092286	8	4842902	A	T	0.4025	-0.051037	0.008804	6.79e-09
Ketchup liking || id:ebi-fl187-GCST90094787	rs157592	19	45424514	C	A	0.1796	-0.064046	0.011436	2.16e-08
Ketchup liking || id:ebi-fl187-GCST90094787	rs200743	20	15593954	T	G	0.4201	0.050064	0.008661	7.49e-09
Ketchup liking || id:ebi-fl187-GCST90094787	rs2271342	8	8643938	T	C	0.473	-0.073985	0.008577	6.52e-18
Ketchup liking || id:ebi-fl187-GCST90094787	rs4940994	18	58873290	C	G	0.2991	0.06661	0.009331	9.55e-13
Ketchup liking || id:ebi-fl187-GCST90094787	rs11862576	16	61567547	T	G	0.3726	-0.054941	0.008842	5.23e-10
Kiwi liking || id:ebi-fl187-GCST90094788	rs185793611	6	32536925	G	A	0.0201	-0.173032	0.030303	1.16e-08
Kiwi liking || id:ebi-fl187-GCST90094788	rs116309362	6	32754876	C	T	0.0237	-0.227076	0.024878	7.27e-20
Kiwi liking || id:ebi-fl187-GCST90094788	rs201457654	6	32629133	C	T	0.0501	-0.118557	0.020179	4.25e-09
Kiwi liking || id:ebi-fl187-GCST90094788	rs11217000	11	118604984	G	A	0.2156	0.049045	0.008816	2.67e-08
Kiwi liking || id:ebi-fl187-GCST90094788	rs1375566	3	85642479	A	G	0.6287	-0.046368	0.007452	4.95e-10
Kiwi liking || id:ebi-fl187-GCST90094788	rs6965087	7	143703647	T	C	0.3727	0.059298	0.007414	1.32e-15
Lager liking || id:ebi-fl187-GCST90094789	rs10772373	12	11026969	A	C	0.5704	-0.052086	0.009114	1.12e-08
Lager liking || id:ebi-fl187-GCST90094789	rs76084961	3	85604041	G	T	0.6225	-0.071624	0.009352	1.92e-14
Lager liking || id:ebi-fl187-GCST90094789	rs7752448	6	28301099	G	A	0.1267	-0.074444	0.01355	3.95e-08
Lager liking || id:ebi-fl187-GCST90094789	rs2234233	5	9629529	A	G	0.1674	-0.084346	0.01205	2.6e-12
Lager liking || id:ebi-fl187-GCST90094789	rs281379	19	49214274	A	G	0.5232	0.059566	0.009027	4.2e-11
Lager liking || id:ebi-fl187-GCST90094789	rs1229984	4	100239319	C	T	0.9745	0.166286	0.028397	4.79e-09
Lager liking || id:ebi-fl187-GCST90094789	rs41851	7	69013219	G	T	0.2671	-0.059381	0.010193	5.73e-09
Lager liking || id:ebi-fl187-GCST90094789	rs17652520	17	44098967	A	G	0.2287	-0.066015	0.010754	8.4e-10
Lager liking || id:ebi-fl187-GCST90094789	rs9611859	22	43129827	A	G	0.0261	-0.168948	0.029491	1.02e-08
Lager liking || id:ebi-fl187-GCST90094789	rs2489033	10	102319021	G	A	0.1115	0.0883	0.014448	9.94e-10
Lamb liking || id:ebi-fl187-GCST90094790	rs7042475	9	15642883	G	A	0.5084	0.054508	0.008757	4.86e-10
Lamb liking || id:ebi-fl187-GCST90094790	rs6435326	2	207002559	T	A	0.4742	-0.048796	0.008804	3e-08
Lamb liking || id:ebi-fl187-GCST90094790	rs669948	13	56231929	A	G	0.7302	-0.070053	0.009925	1.73e-12
Lamb liking || id:ebi-fl187-GCST90094790	rs76395182	3	85547337	G	T	0.3529	-0.058705	0.009286	2.61e-10
Lamb liking || id:ebi-fl187-GCST90094790	rs4400143	5	164585515	T	C	0.6872	0.066471	0.00949	2.52e-12
Lamb liking || id:ebi-fl187-GCST90094790	rs3909727	11	126587382	G	A	0.8362	0.074868	0.011877	2.94e-10
Lamb liking || id:ebi-fl187-GCST90094790	rs11170018	12	52550467	A	G	0.2577	0.057905	0.010041	8.12e-09
Lamb liking || id:ebi-fl187-GCST90094790	rs429358	19	45411941	C	T	0.1487	-0.087224	0.012365	1.78e-12
Lemon liking || id:ebi-fl187-GCST90094792	rs11209839	1	41773004	C	T	0.3196	0.04051	0.007245	2.28e-08
Lemon liking || id:ebi-fl187-GCST90094792	rs6964833	7	74101909	C	T	0.2566	-0.042092	0.007713	4.87e-08
Lemon liking || id:ebi-fl187-GCST90094792	rs786272	2	145670892	A	G	0.6599	-0.040269	0.007141	1.73e-08
Lemon liking || id:ebi-fl187-GCST90094792	rs12637791	3	85525323	G	T	0.6487	-0.04076	0.007076	8.44e-09
Lemon liking || id:ebi-fl187-GCST90094792	rs8097318	18	50549809	C	T	0.5266	-0.039233	0.006768	6.78e-09
Lemon liking || id:ebi-fl187-GCST90094792	rs12980837	19	31013279	T	A	0.1801	-0.051745	0.008876	5.58e-09
Liver liking || id:ebi-fl187-GCST90094794	rs9876127	3	44462597	G	T	0.6765	-0.061104	0.010809	1.59e-08
Liver liking || id:ebi-fl187-GCST90094794	rs62148565	2	59490261	G	T	0.148	-0.085172	0.014508	4.37e-09
Liver liking || id:ebi-fl187-GCST90094794	rs3013326	13	56011335	G	C	0.7256	-0.062437	0.011416	4.54e-08
Liver liking || id:ebi-fl187-GCST90094794	rs66632973	3	85585552	T	A	0.7185	-0.091338	0.012544	3.35e-13
Liver liking || id:ebi-fl187-GCST90094794	rs142816576	11	125732001	C	G	0.023	0.190961	0.03496	4.73e-08
Liver liking || id:ebi-fl187-GCST90094794	rs2280406	3	49941436	A	G	0.5032	0.074396	0.01013	2.11e-13
Liver liking || id:ebi-fl187-GCST90094794	rs3909727	11	126587382	G	A	0.8362	0.083773	0.013731	1.07e-09
Liver liking || id:ebi-fl187-GCST90094794	rs55872725	16	53809123	T	C	0.4046	0.078008	0.01034	4.62e-14
Liver liking || id:ebi-fl187-GCST90094794	rs6041372	20	12450018	C	T	0.277	0.064025	0.011517	2.74e-08
Liver liking || id:ebi-fl187-GCST90094794	rs838145	19	49248730	A	G	0.5431	0.103161	0.010223	6.36e-24
Liver liking || id:ebi-fl187-GCST90094794	rs814573	19	45424351	T	A	0.1805	-0.088142	0.01358	8.64e-11
Liver liking || id:ebi-fl187-GCST90094794	rs2732611	17	44365487	C	A	0.2062	-0.070925	0.013008	4.99e-08
Mackerel liking || id:ebi-fl187-GCST90094796	rs140388611	5	144259501	T	C	0.6676	-0.053069	0.00972	4.79e-08
Mackerel liking || id:ebi-fl187-GCST90094796	rs11767283	7	121947456	G	A	0.2199	0.061072	0.011076	3.53e-08
Mackerel liking || id:ebi-fl187-GCST90094796	rs4528931	3	118339332	G	C	0.657	-0.052515	0.009604	4.57e-08
Mackerel liking || id:ebi-fl187-GCST90094796	rs4486067	6	28650523	C	T	0.1667	-0.093673	0.012226	1.88e-14
Mackerel liking || id:ebi-fl187-GCST90094796	rs62171962	2	77224930	T	C	0.241	0.078199	0.010651	2.15e-13
Mackerel liking || id:ebi-fl187-GCST90094796	rs726610	3	85551403	T	C	0.6495	-0.07772	0.009548	4.05e-16
Mackerel liking || id:ebi-fl187-GCST90094796	rs2110529	2	59497127	C	T	0.4716	-0.062691	0.009145	7.19e-12
Mackerel liking || id:ebi-fl187-GCST90094796	rs56094641	16	53806453	G	A	0.4055	0.075354	0.009291	5.17e-16
Mackerel liking || id:ebi-fl187-GCST90094796	rs12872990	13	55952684	G	A	0.7071	-0.094494	0.010495	2.26e-19
Mackerel liking || id:ebi-fl187-GCST90094796	rs59660104	9	82590318	G	C	0.2971	-0.057446	0.010342	2.81e-08
Mackerel liking || id:ebi-fl187-GCST90094796	rs2859972	7	18373516	G	T	0.2426	-0.063478	0.010621	2.31e-09
Mackerel liking || id:ebi-fl187-GCST90094796	rs56072903	17	44013966	C	T	0.203	-0.065956	0.01166	1.56e-08
Mackerel liking || id:ebi-fl187-GCST90094796	rs35866622	19	49218060	T	C	0.4977	-0.068605	0.009144	6.38e-14
Mackerel liking || id:ebi-fl187-GCST90094796	rs61043970	18	52881622	G	T	0.3316	-0.071293	0.009708	2.12e-13
Mackerel liking || id:ebi-fl187-GCST90094796	rs2413045	22	31665862	G	A	0.7996	-0.068441	0.011381	1.84e-09
Mackerel liking || id:ebi-fl187-GCST90094796	rs11859365	16	83683945	C	A	0.2533	0.089313	0.010464	1.45e-17
Marzipan liking || id:ebi-fl187-GCST90094797	rs10091592	8	113653100	C	T	0.5844	0.056213	0.010087	2.52e-08
Marzipan liking || id:ebi-fl187-GCST90094797	rs7027202	9	15894495	G	C	0.4291	0.071393	0.009826	3.77e-13
Marzipan liking || id:ebi-fl187-GCST90094797	rs7386735	8	144245514	C	T	0.6723	-0.070782	0.010503	1.62e-11
Marzipan liking || id:ebi-fl187-GCST90094797	rs1698114	19	49259854	G	A	0.484	-0.06552	0.010432	3.41e-10
Marzipan liking || id:ebi-fl187-GCST90094797	rs195514	6	116205351	C	T	0.3916	-0.054506	0.009991	4.91e-08
Marzipan liking || id:ebi-fl187-GCST90094797	rs13239071	7	1664350	A	G	0.3355	-0.061763	0.010325	2.24e-09
Marzipan liking || id:ebi-fl187-GCST90094797	rs2362111	5	88148710	C	G	0.4719	-0.056968	0.009774	5.64e-09
Marzipan liking || id:ebi-fl187-GCST90094797	rs6141724	20	31037635	G	T	0.3701	-0.056092	0.010193	3.77e-08
Marzipan liking || id:ebi-fl187-GCST90094797	rs1566201	1	82253961	A	G	0.2052	-0.072458	0.012141	2.42e-09
Marzipan liking || id:ebi-fl187-GCST90094797	rs11084735	19	33927000	G	A	0.326	-0.060696	0.010434	6.03e-09
Marzipan liking || id:ebi-fl187-GCST90094797	rs514659	9	136142203	C	A	0.318	-0.096853	0.010409	1.41e-20
Mayonnaise liking || id:ebi-fl187-GCST90094798	rs710361	5	87141484	T	C	0.2637	-0.049973	0.009066	3.57e-08
Mayonnaise liking || id:ebi-fl187-GCST90094798	rs35779991	3	25090477	C	T	0.5302	0.049179	0.007986	7.43e-10
Mayonnaise liking || id:ebi-fl187-GCST90094798	rs12329387	2	104197423	C	A	0.4545	0.048936	0.008057	1.28e-09
Mayonnaise liking || id:ebi-fl187-GCST90094798	rs6435043	2	200900974	G	C	0.3141	0.048853	0.008549	1.12e-08
Mayonnaise liking || id:ebi-fl187-GCST90094798	rs12698842	7	69542857	T	G	0.3218	0.046773	0.008461	3.26e-08
Mayonnaise liking || id:ebi-fl187-GCST90094798	rs7724361	5	166810879	G	A	0.5114	-0.051711	0.007921	6.71e-11
Mayonnaise liking || id:ebi-fl187-GCST90094798	rs7187250	16	53810546	A	C	0.3953	0.061155	0.008107	4.64e-14
Mayonnaise liking || id:ebi-fl187-GCST90094798	rs2157992	17	15928885	G	A	0.5362	-0.043967	0.007955	3.29e-08
Mayonnaise liking || id:ebi-fl187-GCST90094798	rs814573	19	45424351	T	A	0.1806	-0.067011	0.010602	2.63e-10
Mayonnaise liking || id:ebi-fl187-GCST90094798	rs838133	19	49259529	G	A	0.5494	0.073695	0.008186	2.29e-19
Mayonnaise liking || id:ebi-fl187-GCST90094798	rs9569324	13	56154467	A	G	0.7037	-0.04969	0.008971	3.07e-08
Mayonnaise liking || id:ebi-fl187-GCST90094798	rs1069571	16	65873458	G	A	0.9157	0.081235	0.014351	1.52e-08
Melon liking || id:ebi-fl187-GCST90094800	rs80202633	2	59365970	T	A	0.0739	-0.064357	0.011676	3.57e-08
Melon liking || id:ebi-fl187-GCST90094800	rs10275706	7	39240484	A	G	0.2606	0.039769	0.00687	7.14e-09
Milk chocolate liking || id:ebi-fl187-GCST90094801	rs9869182	3	12893668	C	T	0.7769	-0.063468	0.009635	4.52e-11
Milk chocolate liking || id:ebi-fl187-GCST90094801	rs182549	2	136616754	T	C	0.7455	0.063592	0.009186	4.48e-12
Milk chocolate liking || id:ebi-fl187-GCST90094801	rs2287922	19	49232226	A	G	0.5355	0.07092	0.007999	7.78e-19
Milk chocolate liking || id:ebi-fl187-GCST90094801	rs10801821	1	91123663	G	T	0.4424	-0.045278	0.008094	2.24e-08
Milk chocolate liking || id:ebi-fl187-GCST90094801	rs2472297	15	75027880	T	C	0.2635	-0.052011	0.009045	8.96e-09
Milky sweets liking || id:ebi-fl187-GCST90094802	rs182549	2	136616754	T	C	0.2545	0.0846878	0.0146071	6.7228e-09
Milky sweets liking || id:ebi-fl187-GCST90094802	rs9694306	8	64627491	C	T	0.3098	0.0905686	0.0137595	4.63412e-11
Milky sweets liking || id:ebi-fl187-GCST90094802	rs4547160	12	63503650	G	T	0.3444	0.083001	0.01339	5.69236e-10
Milky sweets liking || id:ebi-fl187-GCST90094802	rs10128495	10	21123825	T	G	0.3346	0.079113	0.0134843	4.4361e-09
Milky sweets liking || id:ebi-fl187-GCST90094802	rs2418768	10	107355367	T	C	0.4301	-0.0762537	0.0128513	2.96503e-09
Milky sweets liking || id:ebi-fl187-GCST90094802	rs13147890	4	170968463	A	G	0.2553	0.0852816	0.014592	5.08417e-09
Milky sweets liking || id:ebi-fl187-GCST90094802	rs4953152	2	45170153	A	G	0.3078	-0.115574	0.0137842	5.09366e-17
Milky sweets liking || id:ebi-fl187-GCST90094802	rs201527548	5	102138873	A	G	0.3765	0.0778993	0.013132	2.99241e-09
Milky sweets liking || id:ebi-fl187-GCST90094802	rs4908963	3	17758260	C	T	0.4524	-0.073947	0.0127832	7.26371e-09
Milky sweets liking || id:ebi-fl187-GCST90094802	rs2472297	15	75027880	T	C	0.2635	-0.08673	0.0144429	1.91319e-09
Milky sweets liking || id:ebi-fl187-GCST90094802	rs3088215	16	28853996	C	A	0.3968	0.0972712	0.0130052	7.46464e-14
Milky sweets liking || id:ebi-fl187-GCST90094802	rs838133	19	49259529	G	A	0.4506	-0.119729	0.0127877	7.76564e-21
Mushroom liking || id:ebi-fl187-GCST90094803	rs11885856	2	162184396	A	C	0.8816	0.057395	0.009795	4.67e-09
Mushroom liking || id:ebi-fl187-GCST90094803	rs3807688	7	77783782	G	A	0.2719	-0.04024	0.007097	1.44e-08
Mushroom liking || id:ebi-fl187-GCST90094803	rs6804842	3	25106437	G	A	0.5739	0.036395	0.006393	1.28e-08
Mushroom liking || id:ebi-fl187-GCST90094803	rs4347883	2	44185129	C	T	0.4488	-0.036926	0.006353	6.19e-09
Mushroom liking || id:ebi-fl187-GCST90094803	rs11859365	16	83683945	C	A	0.2532	0.039778	0.007242	3.98e-08
Mushroom liking || id:ebi-fl187-GCST90094803	rs838133	19	49259529	G	A	0.5493	0.049697	0.006518	2.49e-14
Mushroom liking || id:ebi-fl187-GCST90094803	rs2073398	22	24999104	G	C	0.3248	-0.067438	0.006867	9.57e-23
Onion liking || id:ebi-fl187-GCST90094805	rs6771804	3	84983918	T	A	0.3179	0.044935	0.006458	3.5e-12
Onion liking || id:ebi-fl187-GCST90094805	rs7511986	1	248527810	A	G	0.6966	0.094484	0.006546	4e-47
Onion liking || id:ebi-fl187-GCST90094805	rs6808550	3	25107866	G	A	0.5726	0.035918	0.006106	4.07e-09
Onion liking || id:ebi-fl187-GCST90094805	rs838133	19	49259529	G	A	0.5493	0.040429	0.006225	8.4e-11
Onion liking || id:ebi-fl187-GCST90094805	rs9959497	18	1851688	A	G	0.1561	0.047483	0.008326	1.21e-08
Onion liking || id:ebi-fl187-GCST90094805	rs2186120	1	66453163	A	G	0.5274	0.033671	0.006065	2.85e-08
Orange juice liking || id:ebi-fl187-GCST90094806	rs6566233	18	53445930	C	T	0.4805	0.04189	0.007292	9.27e-09
Orange juice liking || id:ebi-fl187-GCST90094806	rs6567160	18	57829135	C	T	0.2345	-0.049111	0.008607	1.19e-08
Orange juice liking || id:ebi-fl187-GCST90094806	rs12149574	16	53840525	G	C	0.4145	-0.068663	0.007411	2.02e-20
Oranges liking || id:ebi-fl187-GCST90094807	rs12374488	5	93481407	G	A	0.1319	0.050093	0.009006	2.69e-08
Oranges liking || id:ebi-fl187-GCST90094807	rs10423928	19	46182304	A	T	0.1943	0.047258	0.007661	6.95e-10
Oranges liking || id:ebi-fl187-GCST90094807	rs1327259	6	51177811	G	A	0.3865	0.053202	0.006263	2.04e-17
Oranges liking || id:ebi-fl187-GCST90094807	rs34302035	2	59912591	C	G	0.1706	0.048285	0.008101	2.53e-09
Oranges liking || id:ebi-fl187-GCST90094807	rs7141417	14	47506833	T	G	0.8454	-0.046834	0.008464	3.17e-08
Oranges liking || id:ebi-fl187-GCST90094807	rs55894341	14	20579465	A	G	0.4129	-0.036167	0.006187	5.08e-09
Oranges liking || id:ebi-fl187-GCST90094807	rs12639564	3	85619783	G	A	0.6293	-0.055346	0.006308	1.78e-18
Pasta liking || id:ebi-fl187-GCST90094808	rs1267070	2	161988483	C	T	0.8218	0.045395	0.008124	2.33e-08
Pears liking || id:ebi-fl187-GCST90094809	rs4073513	11	46071253	G	A	0.711	0.039217	0.006966	1.83e-08
Pears liking || id:ebi-fl187-GCST90094809	rs4953148	2	45152522	T	A	0.2997	-0.039671	0.006931	1.06e-08
Pears liking || id:ebi-fl187-GCST90094809	rs566650320	14	36559475	C	A	0.016	0.161605	0.029638	4.99e-08
Pears liking || id:ebi-fl187-GCST90094809	rs2374424	11	83187113	G	A	0.5996	-0.035309	0.006445	4.32e-08
Pears liking || id:ebi-fl187-GCST90094809	rs2504701	6	51276882	A	G	0.4364	0.038835	0.006387	1.23e-09
Pears liking || id:ebi-fl187-GCST90094809	rs6474933	9	15623475	G	A	0.4371	0.038201	0.006543	5.3e-09
Pizza liking || id:ebi-fl187-GCST90094810	rs3791203	10	21179681	T	C	0.6491	-0.044893	0.007416	1.44e-09
Pizza liking || id:ebi-fl187-GCST90094810	rs13250449	8	10437868	A	G	0.167	-0.058399	0.00952	8.62e-10
Pizza liking || id:ebi-fl187-GCST90094810	rs281377	19	49206603	T	C	0.4312	-0.053822	0.007154	5.42e-14
Plain yoghurt liking || id:ebi-fl187-GCST90094811	rs55894341	14	20579465	A	G	0.4129	-0.051002	0.008267	6.91e-10
Plain yoghurt liking || id:ebi-fl187-GCST90094811	rs11012722	10	21772167	G	A	0.2724	-0.057464	0.009135	3.2e-10
Plain yoghurt liking || id:ebi-fl187-GCST90094811	rs9474019	6	51354717	T	C	0.0977	0.081269	0.013799	3.91e-09
Plain yoghurt liking || id:ebi-fl187-GCST90094811	rs1144168	6	91695668	A	G	0.2523	-0.051776	0.009382	3.43e-08
Plain yoghurt liking || id:ebi-fl187-GCST90094811	rs7542974	1	72544704	A	G	0.2518	0.05511	0.009407	4.71e-09
Plain yoghurt liking || id:ebi-fl187-GCST90094811	rs28429148	16	53798319	A	G	0.4369	0.06349	0.008329	2.53e-14
Plain yoghurt liking || id:ebi-fl187-GCST90094811	rs61443537	1	213387460	T	C	0.6424	0.056975	0.008473	1.8e-11
Plum liking || id:ebi-fl187-GCST90094812	rs35260863	14	22043949	C	T	0.1015	-0.071848	0.009973	5.91e-13
Plum liking || id:ebi-fl187-GCST90094812	rs10249294	7	143723137	A	G	0.3739	0.069605	0.006184	2.37e-29
Plum liking || id:ebi-fl187-GCST90094812	rs281313	15	47696589	G	A	0.6648	0.034852	0.006367	4.43e-08
Plum liking || id:ebi-fl187-GCST90094812	rs2504714	6	51228395	A	G	0.2351	0.051733	0.007064	2.46e-13
Plum liking || id:ebi-fl187-GCST90094812	rs2316901	11	8679016	A	G	0.3451	0.043936	0.006305	3.26e-12
Pollock liking || id:ebi-fl187-GCST90094813	rs4976198	5	68364084	G	A	0.4588	0.04976	0.00901	3.36e-08
Pollock liking || id:ebi-fl187-GCST90094813	rs3105049	13	55941509	T	C	0.7288	-0.058795	0.01011	6.09e-09
Pollock liking || id:ebi-fl187-GCST90094813	rs10867637	9	83493845	G	A	0.2527	0.059048	0.010329	1.11e-08
Pollock liking || id:ebi-fl187-GCST90094813	rs55872725	16	53809123	T	C	0.4062	0.060313	0.009126	3.91e-11
Pork chop liking || id:ebi-fl187-GCST90094814	rs6425817	1	33873034	G	A	0.6724	-0.055058	0.00907	1.31e-09
Pork chop liking || id:ebi-fl187-GCST90094814	rs2893843	6	26338697	G	A	0.3662	-0.052736	0.008887	2.97e-09
Pork chop liking || id:ebi-fl187-GCST90094814	rs9747449	17	5270414	C	T	0.5001	0.049669	0.008543	6.14e-09
Pork chop liking || id:ebi-fl187-GCST90094814	rs1620977	1	72729142	G	A	0.7293	0.053982	0.009583	1.8e-08
Pork chop liking || id:ebi-fl187-GCST90094814	rs62250717	3	85521990	G	C	0.3699	-0.056598	0.008796	1.27e-10
Pork chop liking || id:ebi-fl187-GCST90094814	rs4908972	3	17796192	C	T	0.5459	-0.055845	0.008574	7.41e-11
Pork chop liking || id:ebi-fl187-GCST90094814	rs429358	19	45411941	C	T	0.1486	-0.097043	0.011993	6.02e-16
Pork chop liking || id:ebi-fl187-GCST90094814	rs8083301	18	21078579	T	A	0.6491	-0.04971	0.009019	3.57e-08
Pork chop liking || id:ebi-fl187-GCST90094814	rs1006945	20	37458009	T	G	0.5294	-0.050471	0.008522	3.21e-09
Porridge liking || id:ebi-fl187-GCST90094815	rs7356565	5	164755174	A	G	0.5171	0.044367	0.008089	4.17e-08
Porridge liking || id:ebi-fl187-GCST90094815	rs9954833	18	40810376	T	C	0.3455	-0.04835	0.008445	1.05e-08
Porridge liking || id:ebi-fl187-GCST90094815	rs8005245	14	20586042	C	G	0.4115	-0.052104	0.008175	1.88e-10
Porridge liking || id:ebi-fl187-GCST90094815	rs10789340	1	72940273	G	A	0.6266	0.050313	0.0083	1.38e-09
Porridge liking || id:ebi-fl187-GCST90094815	rs1593062	5	87133304	C	T	0.2117	0.058202	0.009931	4.64e-09
Porridge liking || id:ebi-fl187-GCST90094815	rs10460644	20	15768237	A	G	0.3828	-0.051528	0.008302	5.46e-10
Porridge liking || id:ebi-fl187-GCST90094815	rs206307	3	162493820	A	T	0.3821	0.062355	0.008264	4.59e-14
Porridge liking || id:ebi-fl187-GCST90094815	rs4881868	11	51566044	C	G	0.8949	-0.07376	0.013201	2.33e-08
Porridge liking || id:ebi-fl187-GCST90094815	rs55872725	16	53809123	T	C	0.4046	0.101505	0.008191	3.25e-35
Porridge liking || id:ebi-fl187-GCST90094815	rs9569324	13	56154467	A	G	0.7037	-0.057608	0.009103	2.5e-10
Porridge liking || id:ebi-fl187-GCST90094815	rs501593	11	90147366	C	T	0.6175	-0.047228	0.008252	1.06e-08
Potatoes liking || id:ebi-fl187-GCST90094816	rs7256200	19	45415935	T	G	0.1225	-0.043628	0.007983	4.65e-08
Potatoes liking || id:ebi-fl187-GCST90094816	rs663640	18	57846077	T	C	0.2208	-0.037493	0.006292	2.56e-09
Prawns liking || id:ebi-fl187-GCST90094817	rs35074855	6	32561140	G	C	0.1188	-0.169589	0.015457	5.64e-28
Prawns liking || id:ebi-fl187-GCST90094817	rs35511257	6	32545392	C	G	0.0927	-0.176003	0.017356	3.84e-24
Prawns liking || id:ebi-fl187-GCST90094817	rs3105049	13	55941509	T	C	0.7283	-0.073605	0.010599	3.85e-12
Prawns liking || id:ebi-fl187-GCST90094817	rs1724417	17	43672118	G	A	0.1725	-0.077589	0.013379	6.7e-09
Prawns liking || id:ebi-fl187-GCST90094817	rs7713430	5	164467717	T	G	0.5147	0.059498	0.009421	2.72e-10
Prawns liking || id:ebi-fl187-GCST90094817	rs2526389	3	50192826	T	C	0.4223	0.054064	0.009518	1.37e-08
Prawns liking || id:ebi-fl187-GCST90094817	rs11859365	16	83683945	C	A	0.2532	0.076096	0.010793	1.82e-12
Prawns liking || id:ebi-fl187-GCST90094817	rs4856591	3	85612550	G	T	0.6161	-0.067769	0.009839	5.74e-12
Prawns liking || id:ebi-fl187-GCST90094817	rs429358	19	45411941	C	T	0.1485	-0.085812	0.013255	9.65e-11
Prawns liking || id:ebi-fl187-GCST90094817	rs1363220	5	143822828	G	A	0.2283	-0.067537	0.011264	2.04e-09
Prawns liking || id:ebi-fl187-GCST90094817	rs6910879	6	32560739	G	A	0.0902	-0.165328	0.017249	9.69e-22
Prawns liking || id:ebi-fl187-GCST90094817	rs185320691	6	32490292	C	G	0.1041	-0.150946	0.017053	8.92e-19
Prawns liking || id:ebi-fl187-GCST90094817	rs1848797	10	64552934	G	A	0.3946	0.06276	0.009588	5.99e-11
Prawns liking || id:ebi-fl187-GCST90094817	rs920990	13	58701434	T	C	0.5454	0.056835	0.009574	2.94e-09
Prawns liking || id:ebi-fl187-GCST90094817	rs624565	18	40947391	T	C	0.3396	-0.056989	0.009906	8.81e-09
Prawns liking || id:ebi-fl187-GCST90094817	rs3909725	11	126587812	A	G	0.8345	0.076328	0.012653	1.64e-09
Prawns liking || id:ebi-fl187-GCST90094817	rs62148582	2	59530236	G	A	0.4565	-0.062809	0.009436	2.84e-11
Prawns liking || id:ebi-fl187-GCST90094817	rs7869624	9	15760822	T	C	0.4714	0.06105	0.009416	9.04e-11
Prawns liking || id:ebi-fl187-GCST90094817	rs56137030	16	53825905	A	G	0.3945	0.063448	0.009622	4.32e-11
Prawns liking || id:ebi-fl187-GCST90094817	rs715280	2	77301099	A	G	0.2604	0.065155	0.010696	1.15e-09
Prawns liking || id:ebi-fl187-GCST90094817	rs233803	21	22887260	T	C	0.1404	-0.076414	0.013742	2.71e-08
Prawns liking || id:ebi-fl187-GCST90094817	rs910011	22	44480513	G	A	0.1256	-0.082821	0.014334	7.61e-09
Raw carrot liking || id:ebi-fl187-GCST90094818	rs11070592	15	47821138	A	G	0.397	0.043535	0.007043	6.4e-10
Raw carrot liking || id:ebi-fl187-GCST90094818	rs224111	10	64552010	A	G	0.3913	-0.043115	0.007021	8.27e-10
Raw carrot liking || id:ebi-fl187-GCST90094818	rs2380937	9	4145781	C	T	0.3988	-0.039175	0.007001	2.22e-08
Raw carrot liking || id:ebi-fl187-GCST90094818	rs9972653	16	53814363	T	G	0.4003	-0.044063	0.006999	3.09e-10
Raw carrot liking || id:ebi-fl187-GCST90094818	rs12005972	9	128512348	G	A	0.3748	-0.040611	0.007058	8.76e-09
Raw carrot liking || id:ebi-fl187-GCST90094818	rs3777755	6	12159699	T	C	0.3099	-0.043928	0.007397	2.9e-09
Raw carrot liking || id:ebi-fl187-GCST90094818	rs34662493	12	109947194	G	A	0.0954	-0.065669	0.011775	2.46e-08
Raw carrot liking || id:ebi-fl187-GCST90094818	rs6969732	7	3753952	T	C	0.1529	0.054132	0.009513	1.3e-08
Raw carrot liking || id:ebi-fl187-GCST90094818	rs4992979	8	21580182	T	C	0.4931	-0.038507	0.006867	2.07e-08
Raw carrot liking || id:ebi-fl187-GCST90094818	rs2765717	13	93432646	C	A	0.18	-0.055077	0.00906	1.24e-09
Raw carrot liking || id:ebi-fl187-GCST90094818	rs2194027	5	87822672	A	T	0.4879	-0.038397	0.006901	2.66e-08
Raw carrot liking || id:ebi-fl187-GCST90094818	rs2952186	8	10124081	T	C	0.8397	0.05386	0.009411	1.06e-08
Raw carrot liking || id:ebi-fl187-GCST90094818	rs7810024	7	127514193	A	G	0.2947	-0.041351	0.007512	3.73e-08
Raw carrot liking || id:ebi-fl187-GCST90094818	rs17410557	18	50776391	C	T	0.3891	-0.039625	0.007018	1.67e-08
Red meat liking || id:ebi-fl187-GCST90094819	rs7531118	1	72837239	C	T	0.5333	-0.056098	0.008151	5.95e-12
Red meat liking || id:ebi-fl187-GCST90094819	rs10789907	11	112559814	C	A	0.5159	0.045647	0.008192	2.53e-08
Red meat liking || id:ebi-fl187-GCST90094819	rs429358	19	45411941	C	T	0.1486	-0.094437	0.011401	1.25e-16
Red meat liking || id:ebi-fl187-GCST90094819	rs10810427	9	15687161	G	C	0.5057	0.050556	0.008069	3.76e-10
Red meat liking || id:ebi-fl187-GCST90094819	rs2991927	10	86598574	G	A	0.6421	0.046307	0.008422	3.87e-08
Red meat liking || id:ebi-fl187-GCST90094819	rs62250717	3	85521990	G	C	0.3699	-0.046066	0.008362	3.63e-08
Red meat liking || id:ebi-fl187-GCST90094819	rs9393688	6	26207174	T	A	0.264	-0.052439	0.00921	1.27e-08
Red wine liking || id:ebi-fl187-GCST90094820	rs3887138	3	85648957	T	G	0.2272	0.065792	0.011725	2.02e-08
Red wine liking || id:ebi-fl187-GCST90094820	rs10246939	7	141672604	C	T	0.4453	-0.080172	0.009818	3.27e-16
Red wine liking || id:ebi-fl187-GCST90094820	rs1671542	5	88165095	T	C	0.5298	0.074339	0.010007	1.14e-13
Red wine liking || id:ebi-fl187-GCST90094820	rs933828	4	68023931	T	A	0.7695	0.064872	0.01162	2.39e-08
Red wine liking || id:ebi-fl187-GCST90094820	rs1229984	4	100239319	C	T	0.9744	0.350609	0.030694	3.5e-30
Red wine liking || id:ebi-fl187-GCST90094820	rs10426176	19	9558969	G	A	0.6335	0.060554	0.010122	2.22e-09
Red wine liking || id:ebi-fl187-GCST90094820	rs62244888	3	71603774	C	T	0.4251	0.059462	0.009875	1.76e-09
Roast chicken liking || id:ebi-fl187-GCST90094821	rs429358	19	45411941	C	T	0.1486	-0.059079	0.009869	2.17e-09
Roast chicken liking || id:ebi-fl187-GCST90094821	rs8083301	18	21078579	T	A	0.6491	-0.054585	0.00742	1.93e-13
Roast chicken liking || id:ebi-fl187-GCST90094821	rs186775337	2	206956260	C	T	0.3988	-0.040113	0.007226	2.86e-08
Salad dressing liking || id:ebi-fl187-GCST90094822	rs142175605	13	56094158	A	G	0.2016	0.052957	0.009625	3.78e-08
Salad dressing liking || id:ebi-fl187-GCST90094822	rs34725238	12	16578597	G	A	0.1212	-0.066935	0.011921	1.98e-08
Salad dressing liking || id:ebi-fl187-GCST90094822	rs79859923	1	16368536	T	C	0.0699	-0.089841	0.015267	4.02e-09
Salad dressing liking || id:ebi-fl187-GCST90094822	rs4368773	5	153352918	A	C	0.6206	-0.047545	0.00798	2.58e-09
Salad dressing liking || id:ebi-fl187-GCST90094822	rs7741058	6	28596420	A	T	0.7047	0.056485	0.00846	2.47e-11
Salad dressing liking || id:ebi-fl187-GCST90094822	rs1724417	17	43672118	G	A	0.1726	-0.066453	0.010983	1.46e-09
Salad leaves liking || id:ebi-fl187-GCST90094823	rs34662493	12	109947194	G	A	0.0954	-0.060076	0.009962	1.66e-09
Salad leaves liking || id:ebi-fl187-GCST90094823	rs62519822	8	65467796	A	G	0.1128	-0.051531	0.00915	1.81e-08
Salad leaves liking || id:ebi-fl187-GCST90094823	rs2944822	7	71795592	T	C	0.4441	0.032654	0.005822	2.06e-08
Salad leaves liking || id:ebi-fl187-GCST90094823	rs6978335	7	127390505	A	G	0.2487	0.040088	0.006685	2.03e-09
Salami liking || id:ebi-fl187-GCST90094825	rs11642015	16	53802494	T	C	0.4051	0.052215	0.009205	1.43e-08
Salami liking || id:ebi-fl187-GCST90094825	rs62244886	3	71587392	G	C	0.3989	0.051303	0.009228	2.73e-08
Salami liking || id:ebi-fl187-GCST90094825	rs42850	5	88019474	A	G	0.5871	-0.066348	0.009176	4.89e-13
Salami liking || id:ebi-fl187-GCST90094825	rs9929436	16	83661215	C	G	0.3381	0.053091	0.009611	3.34e-08
Salami liking || id:ebi-fl187-GCST90094825	rs35924948	11	126612329	C	G	0.2216	-0.063182	0.011029	1.02e-08
Salami liking || id:ebi-fl187-GCST90094825	rs13262595	8	143316970	G	A	0.5638	0.054601	0.009096	1.96e-09
Salami liking || id:ebi-fl187-GCST90094825	rs504675	2	45154689	T	C	0.3509	0.061459	0.009468	8.58e-11
Salami liking || id:ebi-fl187-GCST90094825	rs2696429	17	44335274	A	G	0.2113	-0.092386	0.011238	2.07e-16
Salami liking || id:ebi-fl187-GCST90094825	rs1385782	4	152883547	A	C	0.2062	-0.069896	0.011155	3.75e-10
Salami liking || id:ebi-fl187-GCST90094825	rs77132475	13	56156304	G	T	0.7063	-0.068468	0.010227	2.19e-11
Salami liking || id:ebi-fl187-GCST90094825	rs1888371	14	20594389	A	G	0.4116	0.056398	0.009192	8.57e-10
Salami liking || id:ebi-fl187-GCST90094825	rs136561	22	27259889	T	G	0.3687	0.056943	0.009343	1.12e-09
Salmon liking || id:ebi-fl187-GCST90094826	rs4841470	8	10848725	C	T	0.6053	-0.045249	0.007956	1.32e-08
Salmon liking || id:ebi-fl187-GCST90094826	rs62148585	2	59553448	A	G	0.2519	-0.05298	0.008693	1.12e-09
Salmon liking || id:ebi-fl187-GCST90094826	rs11625899	14	29723614	T	C	0.3574	0.047041	0.007859	2.18e-09
Salmon liking || id:ebi-fl187-GCST90094826	rs967168	5	164621218	A	C	0.6233	0.050026	0.007789	1.37e-10
Salmon liking || id:ebi-fl187-GCST90094826	rs10043587	5	144130459	G	A	0.5191	0.045021	0.007543	2.41e-09
Salmon liking || id:ebi-fl187-GCST90094826	rs1533224	11	80584598	A	C	0.7722	0.04956	0.009032	4.11e-08
Salmon liking || id:ebi-fl187-GCST90094826	rs160266	13	93683634	T	C	0.2864	-0.046153	0.008346	3.22e-08
Salmon liking || id:ebi-fl187-GCST90094826	rs3105047	13	55937194	A	C	0.7324	-0.066124	0.008493	7.05e-15
Salmon liking || id:ebi-fl187-GCST90094826	rs3106840	2	44858586	A	G	0.2173	-0.051927	0.009155	1.43e-08
Salmon liking || id:ebi-fl187-GCST90094826	rs10738399	9	15538695	T	C	0.484	-0.041938	0.007544	2.74e-08
Salmon liking || id:ebi-fl187-GCST90094826	rs11859365	16	83683945	C	A	0.2532	0.049452	0.008643	1.07e-08
Salmon liking || id:ebi-fl187-GCST90094826	rs1724417	17	43672118	G	A	0.1726	-0.064593	0.010709	1.65e-09
Salty food liking || id:ebi-fl187-GCST90094828	rs2117686	4	67894523	C	A	0.5854	0.048748	0.008321	4.72e-09
Salty food liking || id:ebi-fl187-GCST90094828	rs2694944	7	114010165	T	C	0.4242	0.047331	0.008343	1.42e-08
Salty food liking || id:ebi-fl187-GCST90094828	rs12563932	1	163859836	C	A	0.0294	-0.135503	0.024197	2.17e-08
Salty food liking || id:ebi-fl187-GCST90094828	rs7591518	2	145632077	C	T	0.2968	-0.050382	0.008946	1.81e-08
Salty food liking || id:ebi-fl187-GCST90094828	rs7823611	8	22755722	C	T	0.1316	0.068332	0.012158	1.93e-08
Salty food liking || id:ebi-fl187-GCST90094828	rs7614738	3	49311131	G	C	0.5019	-0.049522	0.008195	1.53e-09
Salty food liking || id:ebi-fl187-GCST90094828	rs2594136	3	60812147	A	G	0.7927	0.061675	0.010104	1.05e-09
Salty food liking || id:ebi-fl187-GCST90094828	rs562524786	5	51384994	T	C	0.2043	-0.057906	0.010581	4.46e-08
Salty food liking || id:ebi-fl187-GCST90094828	rs13388416	2	138394493	G	A	0.2463	0.059645	0.009475	3.11e-10
Salty food liking || id:ebi-fl187-GCST90094828	rs11128898	3	18703839	T	G	0.6204	0.057297	0.008414	9.88e-12
Salty food liking || id:ebi-fl187-GCST90094828	rs10246939	7	141672604	C	T	0.4454	-0.065562	0.008214	1.47e-15
Salty food liking || id:ebi-fl187-GCST90094828	rs10496076	2	57942987	C	T	0.6322	0.05084	0.008495	2.2e-09
Salty food liking || id:ebi-fl187-GCST90094828	rs9870384	3	85009817	T	C	0.3729	0.058565	0.008469	4.75e-12
Salty food liking || id:ebi-fl187-GCST90094828	rs7678319	4	152929310	G	A	0.2942	-0.052711	0.009041	5.58e-09
Salty food liking || id:ebi-fl187-GCST90094828	rs543760429	22	43147206	C	T	0.0379	0.205581	0.021714	2.98e-21
Salty pretzels liking || id:ebi-fl187-GCST90094829	rs589085	9	3245605	G	T	0.9265	0.105554	0.016327	1.03e-10
Salty pretzels liking || id:ebi-fl187-GCST90094829	rs2638281	19	49210869	G	A	0.6036	0.052717	0.008735	1.61e-09
Salty pretzels liking || id:ebi-fl187-GCST90094829	rs13262595	8	143316970	G	A	0.5637	0.047949	0.008606	2.55e-08
Salty pretzels liking || id:ebi-fl187-GCST90094829	rs543760429	22	43147206	C	T	0.0379	0.152085	0.022692	2.08e-11
Salty pretzels liking || id:ebi-fl187-GCST90094829	rs136560	22	27259888	G	A	0.3694	0.054268	0.008848	8.67e-10
Sardines liking || id:ebi-fl187-GCST90094830	rs11859365	16	83683945	C	A	0.2533	0.097926	0.010609	2.81e-20
Sardines liking || id:ebi-fl187-GCST90094830	rs55985303	2	77224951	A	G	0.241	0.082357	0.010798	2.45e-14
Sardines liking || id:ebi-fl187-GCST90094830	rs55872725	16	53809123	T	C	0.4046	0.061303	0.00942	7.72e-11
Sardines liking || id:ebi-fl187-GCST90094830	rs3105049	13	55941509	T	C	0.7283	-0.093749	0.010416	2.34e-19
Sardines liking || id:ebi-fl187-GCST90094830	rs34391493	6	26022648	C	A	0.1358	-0.077332	0.013707	1.71e-08
Sardines liking || id:ebi-fl187-GCST90094830	rs5006496	9	106459826	C	A	0.3489	-0.054362	0.009949	4.68e-08
Sardines liking || id:ebi-fl187-GCST90094830	rs2110529	2	59497127	C	T	0.4715	-0.06223	0.009271	1.94e-11
Sardines liking || id:ebi-fl187-GCST90094830	rs113979048	3	85650284	G	A	0.65	-0.078338	0.009795	1.32e-15
Sardines liking || id:ebi-fl187-GCST90094830	rs2546503	5	164604669	T	A	0.6279	0.052767	0.009618	4.13e-08
Sardines liking || id:ebi-fl187-GCST90094830	rs6789291	3	118325483	C	A	0.6678	-0.059277	0.009814	1.56e-09
Sardines liking || id:ebi-fl187-GCST90094830	rs3741251	11	61511133	A	G	0.1689	-0.0686	0.012492	4.01e-08
Sardines liking || id:ebi-fl187-GCST90094830	rs1307813	14	29755868	A	C	0.6425	-0.069033	0.009636	7.94e-13
Sardines liking || id:ebi-fl187-GCST90094830	rs57222984	17	43758898	G	A	0.2422	-0.060663	0.010795	1.94e-08
Sardines liking || id:ebi-fl187-GCST90094830	rs61043970	18	52881622	G	T	0.3317	-0.053877	0.009842	4.42e-08
Sardines liking || id:ebi-fl187-GCST90094830	rs4814124	20	12458840	A	T	0.271	0.060539	0.010408	6.05e-09
Sardines liking || id:ebi-fl187-GCST90094830	rs427248	19	49241015	T	C	0.4935	-0.061218	0.009274	4.12e-11
Sardines liking || id:ebi-fl187-GCST90094830	rs2413045	22	31665862	G	A	0.7999	-0.070062	0.011543	1.32e-09
Sardines liking || id:ebi-fl187-GCST90094830	rs5750184	22	36226516	C	G	0.0492	-0.119415	0.021344	2.23e-08
Sausages liking || id:ebi-fl187-GCST90094832	rs146223897	1	180590713	G	C	0.0193	-0.172359	0.030569	1.74e-08
Sausages liking || id:ebi-fl187-GCST90094832	rs72839449	6	27261661	C	A	0.1937	0.060707	0.01031	3.94e-09
Sausages liking || id:ebi-fl187-GCST90094832	rs429358	19	45411941	C	T	0.1486	-0.100228	0.011482	2.65e-18
Savoury biscuit liking || id:ebi-fl187-GCST90094834	rs58568715	11	65662985	G	A	0.1638	-0.045877	0.008209	2.31e-08
Savoury biscuit liking || id:ebi-fl187-GCST90094834	rs56131196	19	45422846	A	G	0.1835	-0.043826	0.007815	2.06e-08
Shellfish liking || id:ebi-fl187-GCST90094838	rs62273284	3	118361683	T	C	0.3791	-0.071785	0.011225	1.64e-10
Shellfish liking || id:ebi-fl187-GCST90094838	rs142605378	4	139426721	A	G	0.1742	-0.079208	0.013933	1.34e-08
Shellfish liking || id:ebi-fl187-GCST90094838	rs1087692	3	12120453	G	A	0.8583	0.088254	0.01518	6.14e-09
Shellfish liking || id:ebi-fl187-GCST90094838	rs181133225	6	32454764	C	T	0.1069	-0.115881	0.019275	1.86e-09
Shellfish liking || id:ebi-fl187-GCST90094838	rs111865864	6	32537353	G	T	0.2666	0.095905	0.013331	6.37e-13
Shellfish liking || id:ebi-fl187-GCST90094838	rs114741460	6	32594384	T	C	0.047	-0.176089	0.026782	4.92e-11
Shellfish liking || id:ebi-fl187-GCST90094838	rs3731769	2	162107295	T	G	0.7011	0.066886	0.011615	8.54e-09
Shellfish liking || id:ebi-fl187-GCST90094838	rs12872990	13	55952684	G	A	0.7071	-0.123437	0.012196	4.72e-24
Shellfish liking || id:ebi-fl187-GCST90094838	rs1073242	13	58715219	A	G	0.5569	0.06448	0.010873	3.05e-09
Shellfish liking || id:ebi-fl187-GCST90094838	rs140756568	1	38825035	T	C	0.0093	0.366825	0.06416	1.1e-08
Shellfish liking || id:ebi-fl187-GCST90094838	rs6845984	4	32785223	T	C	0.2438	-0.072451	0.012352	4.51e-09
Shellfish liking || id:ebi-fl187-GCST90094838	rs182976814	6	32486900	T	C	0.1161	-0.112295	0.019055	3.82e-09
Shellfish liking || id:ebi-fl187-GCST90094838	rs715280	2	77301099	A	G	0.2606	0.081073	0.012053	1.78e-11
Shellfish liking || id:ebi-fl187-GCST90094838	rs12111981	7	78919199	A	T	0.6922	-0.070375	0.011474	8.65e-10
Shellfish liking || id:ebi-fl187-GCST90094838	rs2526389	3	50192826	T	C	0.4223	0.05924	0.010724	3.33e-08
Shellfish liking || id:ebi-fl187-GCST90094838	rs76084961	3	85604041	G	T	0.6227	-0.099136	0.010981	1.83e-19
Shellfish liking || id:ebi-fl187-GCST90094838	rs6957780	7	68030709	A	G	0.4493	0.062928	0.010695	4.04e-09
Shellfish liking || id:ebi-fl187-GCST90094838	rs3909727	11	126587382	G	A	0.8362	0.081331	0.014336	1.42e-08
Shellfish liking || id:ebi-fl187-GCST90094838	rs2236295	10	64564892	T	G	0.3995	0.075235	0.010829	3.77e-12
Shellfish liking || id:ebi-fl187-GCST90094838	rs4552632	5	164574688	A	G	0.6175	0.070602	0.010913	9.92e-11
Shellfish liking || id:ebi-fl187-GCST90094838	rs5020205	9	3971439	C	G	0.3406	-0.066503	0.011205	2.96e-09
Shellfish liking || id:ebi-fl187-GCST90094838	rs7148387	14	29775132	G	A	0.5897	-0.064244	0.010775	2.5e-09
Shellfish liking || id:ebi-fl187-GCST90094838	rs461609	5	102447305	A	G	0.3019	0.063123	0.011551	4.66e-08
Shellfish liking || id:ebi-fl187-GCST90094838	rs2457263	9	15599350	A	C	0.4884	-0.083725	0.010587	2.67e-15
Shellfish liking || id:ebi-fl187-GCST90094838	rs12439895	15	67707001	T	A	0.2508	-0.08139	0.012408	5.45e-11
Shellfish liking || id:ebi-fl187-GCST90094838	rs2110529	2	59497127	C	T	0.4717	-0.078774	0.010625	1.27e-13
Shellfish liking || id:ebi-fl187-GCST90094838	rs73728611	6	32589363	G	A	0.1216	-0.165863	0.01667	2.67e-23
Shellfish liking || id:ebi-fl187-GCST90094838	rs7838901	8	10207274	G	A	0.2254	-0.070763	0.012794	3.21e-08
Shellfish liking || id:ebi-fl187-GCST90094838	rs10955643	8	114083585	T	G	0.4083	0.068202	0.010759	2.35e-10
Shellfish liking || id:ebi-fl187-GCST90094838	rs4451769	12	60829905	A	G	0.2323	0.068743	0.012555	4.39e-08
Shellfish liking || id:ebi-fl187-GCST90094838	rs6041404	20	12482680	T	C	0.2708	0.072531	0.011924	1.21e-09
Shellfish liking || id:ebi-fl187-GCST90094838	rs427576	16	73829270	C	A	0.4809	-0.06123	0.010553	6.6e-09
Shellfish liking || id:ebi-fl187-GCST90094838	rs1123321	16	83677410	G	C	0.258	0.114514	0.012152	4.54e-21
Shellfish liking || id:ebi-fl187-GCST90094838	rs838133	19	49259529	G	A	0.5494	0.064795	0.01095	3.3e-09
Shellfish liking || id:ebi-fl187-GCST90094838	rs56094641	16	53806453	G	A	0.4055	0.079094	0.010796	2.41e-13
Shellfish liking || id:ebi-fl187-GCST90094838	rs564850730	17	43668850	C	T	0.1708	-0.099139	0.015105	5.31e-11
Shellfish liking || id:ebi-fl187-GCST90094838	rs624565	18	40947391	T	C	0.3395	-0.078349	0.011162	2.27e-12
Smoked fish liking || id:ebi-fl187-GCST90094841	rs3105049	13	55941509	T	C	0.7283	-0.082082	0.009586	1.16e-17
Smoked fish liking || id:ebi-fl187-GCST90094841	rs633911	18	40944720	G	A	0.2533	-0.055295	0.009847	1.97e-08
Smoked fish liking || id:ebi-fl187-GCST90094841	rs55985303	2	77224951	A	G	0.2408	0.075203	0.009943	4e-14
Smoked fish liking || id:ebi-fl187-GCST90094841	rs1411108	1	204616180	A	G	0.4918	-0.047497	0.008546	2.75e-08
Smoked fish liking || id:ebi-fl187-GCST90094841	rs374952396	17	44753643	T	G	0.7537	0.065777	0.010002	4.87e-11
Smoked fish liking || id:ebi-fl187-GCST90094841	rs12653396	5	87847273	A	T	0.5676	-0.047239	0.008664	4.99e-08
Smoked fish liking || id:ebi-fl187-GCST90094841	rs1123321	16	83677410	G	C	0.2579	0.069465	0.009765	1.16e-12
Smoked fish liking || id:ebi-fl187-GCST90094841	rs62033405	16	53822387	T	C	0.3945	0.061936	0.008706	1.16e-12
Smoked fish liking || id:ebi-fl187-GCST90094841	rs4856591	3	85612550	G	T	0.6162	-0.060146	0.008902	1.44e-11
Smoked fish liking || id:ebi-fl187-GCST90094841	rs838133	19	49259529	G	A	0.5495	0.063324	0.008791	5.98e-13
Soft cheese liking || id:ebi-fl187-GCST90094843	rs61702433	7	117627585	T	G	0.3337	-0.043846	0.007805	1.95e-08
Soft cheese liking || id:ebi-fl187-GCST90094843	rs157592	19	45424514	C	A	0.1797	-0.056226	0.009811	1e-08
Soft cheese liking || id:ebi-fl187-GCST90094843	rs7187250	16	53810546	A	C	0.3952	0.055239	0.007499	1.8e-13
Soy sauce liking || id:ebi-fl187-GCST90094844	rs59698523	6	126733094	C	T	0.4564	-0.043653	0.007121	8.82e-10
Soya milk liking || id:ebi-fl187-GCST90094845	rs3130679	6	31807540	G	A	0.1322	-0.108686	0.015011	4.53e-13
Soya milk liking || id:ebi-fl187-GCST90094845	rs535776589	6	31648131	C	G	0.3596	-0.083742	0.013836	1.45e-09
Soya milk liking || id:ebi-fl187-GCST90094845	rs2815753	1	72812324	A	G	0.6056	0.059998	0.010384	7.61e-09
Soya milk liking || id:ebi-fl187-GCST90094845	rs1429934	18	21162288	T	C	0.6651	0.059873	0.01082	3.16e-08
Spicy food liking || id:ebi-fl187-GCST90094846	rs6882046	5	87968864	G	A	0.2674	0.054826	0.009591	1.11e-08
Spicy food liking || id:ebi-fl187-GCST90094846	rs528301	2	45154908	A	G	0.5521	0.072975	0.008444	5.66e-18
Spicy food liking || id:ebi-fl187-GCST90094846	rs2533458	7	69144192	C	T	0.6503	0.068199	0.008775	7.89e-15
Spicy food liking || id:ebi-fl187-GCST90094846	rs2029130	3	85644047	A	T	0.628	-0.073125	0.008733	5.74e-17
Spicy food liking || id:ebi-fl187-GCST90094846	rs201001	6	27808899	C	T	0.2001	-0.066922	0.010507	1.93e-10
Spicy food liking || id:ebi-fl187-GCST90094846	rs790561	8	64618026	G	A	0.7014	0.056606	0.009195	7.5e-10
Spicy food liking || id:ebi-fl187-GCST90094846	rs4662411	2	145738714	C	T	0.4007	-0.05058	0.008608	4.24e-09
Spicy food liking || id:ebi-fl187-GCST90094846	rs4621738	7	103621551	A	G	0.666	0.052823	0.008909	3.07e-09
Spicy food liking || id:ebi-fl187-GCST90094846	rs7678319	4	152929310	G	A	0.2942	-0.051436	0.009304	3.26e-08
Spicy food liking || id:ebi-fl187-GCST90094846	rs17149723	8	8171487	A	G	0.2857	0.057435	0.009331	7.56e-10
Spicy food liking || id:ebi-fl187-GCST90094846	rs12220700	10	64561506	G	A	0.4672	0.048314	0.008444	1.07e-08
Spicy food liking || id:ebi-fl187-GCST90094846	rs609142	11	30757430	T	G	0.435	0.046482	0.008474	4.16e-08
Spicy food liking || id:ebi-fl187-GCST90094846	rs13056300	22	41408754	C	T	0.2732	-0.057106	0.00949	1.8e-09
Spicy food liking || id:ebi-fl187-GCST90094846	rs11664776	18	50797415	C	T	0.4031	0.052262	0.008582	1.16e-09
Spicy food liking || id:ebi-fl187-GCST90094846	rs437564	16	28818037	T	C	0.3752	-0.053667	0.008944	1.99e-09
Spicy food liking || id:ebi-fl187-GCST90094846	rs224537	17	3487202	A	G	0.3503	0.07646	0.00878	3.19e-18
Spinach liking || id:ebi-fl187-GCST90094847	rs111912558	17	44356694	C	T	0.2009	-0.05355	0.009539	1.99e-08
Spinach liking || id:ebi-fl187-GCST90094847	rs35166611	11	66115782	T	G	0.3486	0.042809	0.00772	2.96e-08
Spinach liking || id:ebi-fl187-GCST90094847	rs9537116	13	56016414	A	G	0.2658	0.065079	0.00845	1.38e-14
Spinach liking || id:ebi-fl187-GCST90094847	rs112725644	9	128543100	A	C	0.5819	-0.042141	0.007509	2.01e-08
Spinach liking || id:ebi-fl187-GCST90094847	rs140948775	21	23426252	C	T	0.0116	-0.19215	0.035177	4.73e-08
Spinach liking || id:ebi-fl187-GCST90094847	rs12156350	8	10268516	G	T	0.5741	-0.041599	0.00746	2.47e-08
Spinach liking || id:ebi-fl187-GCST90094847	rs26434	5	102363402	T	C	0.6901	-0.043593	0.007969	4.51e-08
Spinach liking || id:ebi-fl187-GCST90094847	rs55858177	3	18700408	C	T	0.3732	-0.048667	0.008135	2.23e-09
Spinach liking || id:ebi-fl187-GCST90094847	rs189843	5	164600151	C	G	0.5627	0.047637	0.007446	1.6e-10
Spirits liking || id:ebi-fl187-GCST90094848	rs1671542	5	88165095	T	C	0.5297	0.054313	0.009844	3.46e-08
Spirits liking || id:ebi-fl187-GCST90094848	rs4726481	7	141668403	T	G	0.3984	-0.056338	0.009853	1.1e-08
Spirits liking || id:ebi-fl187-GCST90094848	rs1937522	13	68080817	G	A	0.5259	-0.05249	0.009612	4.76e-08
Strawberries liking || id:ebi-fl187-GCST90094849	rs6953442	7	143722177	C	T	0.3716	0.034638	0.005179	2.3e-11
Strawberries liking || id:ebi-fl187-GCST90094849	rs34143494	16	62758381	A	G	0.2062	-0.038275	0.006223	7.79e-10
Strawberries liking || id:ebi-fl187-GCST90094849	rs12636845	3	147613061	C	T	0.3545	0.030065	0.005309	1.5e-08
Strawberries liking || id:ebi-fl187-GCST90094849	rs2478881	6	51184712	T	C	0.3457	0.028873	0.005291	4.86e-08
Strawberries liking || id:ebi-fl187-GCST90094849	rs680490	11	56280634	G	A	0.3126	-0.032532	0.005401	1.74e-09
Tea difference liking || id:ebi-fl187-GCST90094855	rs9940128	16	53800754	A	G	0.424	-0.118433	0.015844	7.86e-14
Tea difference liking || id:ebi-fl187-GCST90094855	rs7138343	12	11120949	G	C	0.2438	-0.116565	0.018564	3.44e-10
Tea max liking || id:ebi-fl187-GCST90094856	rs17013358	1	208959084	A	G	0.0661	-0.106036	0.0173	8.9e-10
Tea with sugar liking || id:ebi-fl187-GCST90094857	rs111524607	12	121103023	T	C	0.2879	-0.056241	0.009334	1.71e-09
Tea with sugar liking || id:ebi-fl187-GCST90094857	rs9972653	16	53814363	T	G	0.4003	-0.078551	0.008621	8.43e-20
Tea with sugar liking || id:ebi-fl187-GCST90094857	rs10772380	12	11045512	G	T	0.7452	0.059935	0.009693	6.33e-10
Tea with sugar liking || id:ebi-fl187-GCST90094857	rs145623467	6	27294573	A	G	0.0173	0.190457	0.032462	4.46e-09
Tea with sugar liking || id:ebi-fl187-GCST90094857	rs10500508	16	65121878	T	C	0.4038	0.04723	0.008578	3.69e-08
Tea with sugar liking || id:ebi-fl187-GCST90094857	rs617999	11	95589935	C	T	0.387	-0.048279	0.008663	2.52e-08
Tea without sugar liking || id:ebi-fl187-GCST90094858	rs12653396	5	87847273	A	T	0.5675	-0.058542	0.010221	1.03e-08
Tinned tuna liking || id:ebi-fl187-GCST90094859	rs56094641	16	53806453	G	A	0.4054	0.056694	0.00839	1.44e-11
Tinned tuna liking || id:ebi-fl187-GCST90094859	rs838133	19	49259529	G	A	0.5495	0.047929	0.008506	1.78e-08
Tinned tuna liking || id:ebi-fl187-GCST90094859	rs60018658	4	44802166	G	A	0.1337	-0.067281	0.01208	2.57e-08
Tomatoes liking || id:ebi-fl187-GCST90094860	rs4240637	8	10129757	G	A	0.7681	0.040471	0.007051	9.55e-09
Tomatoes liking || id:ebi-fl187-GCST90094860	rs268991	5	22638763	C	A	0.5383	-0.032613	0.005937	3.96e-08
Tomatoes liking || id:ebi-fl187-GCST90094860	rs12607299	18	69874595	C	G	0.6773	0.040169	0.006371	2.91e-10
Tomatoes liking || id:ebi-fl187-GCST90094860	rs3124424	13	55942947	G	A	0.7325	-0.040608	0.006675	1.2e-09
Turnip liking || id:ebi-fl187-GCST90094861	rs374952396	17	44753643	T	G	0.7538	0.051601	0.00928	2.72e-08
Turnip liking || id:ebi-fl187-GCST90094861	rs2551932	2	208541386	C	T	0.7967	0.059359	0.010462	1.42e-08
Turnip liking || id:ebi-fl187-GCST90094861	rs3013340	13	56000038	T	A	0.7081	-0.063359	0.008727	3.93e-13
Turnip liking || id:ebi-fl187-GCST90094861	rs5743618	4	38798648	A	C	0.2315	-0.057324	0.009283	6.66e-10
Vegetables liking || id:ebi-fl187-GCST90094862	rs13107325	4	103188709	T	C	0.0726	0.042113	0.0077	4.54e-08
Vegetables liking || id:ebi-fl187-GCST90094862	rs13383034	2	45155276	T	C	0.3078	-0.028715	0.004333	3.48e-11
Vegetables liking || id:ebi-fl187-GCST90094862	rs7619139	3	25110415	A	T	0.5889	0.029471	0.004064	4.18e-13
Vinegar liking || id:ebi-fl187-GCST90094864	rs10109510	8	64882069	C	T	0.3644	0.045094	0.00785	9.26e-09
Vinegar liking || id:ebi-fl187-GCST90094864	rs504675	2	45154689	T	C	0.3508	0.057532	0.007798	1.64e-13
Vinegar liking || id:ebi-fl187-GCST90094864	rs60509464	9	11543858	A	T	0.6488	-0.055499	0.007811	1.25e-12
Vinegar liking || id:ebi-fl187-GCST90094864	rs4758259	11	7961130	T	C	0.3774	-0.042853	0.007683	2.46e-08
Vinegar liking || id:ebi-fl187-GCST90094864	rs6797629	3	158065671	A	T	0.496	0.04074	0.007454	4.64e-08
Vinegar liking || id:ebi-fl187-GCST90094864	rs35225200	4	103146888	C	A	0.0811	0.084401	0.014031	1.82e-09
Vinegar liking || id:ebi-fl187-GCST90094864	rs3131062	6	30763714	A	T	0.182	-0.060168	0.009616	3.95e-10
Vinegar liking || id:ebi-fl187-GCST90094864	rs35303761	7	69810892	G	A	0.2436	-0.048292	0.008684	2.71e-08
Vinegar liking || id:ebi-fl187-GCST90094864	rs7627615	3	183818416	A	G	0.5916	-0.065328	0.007549	5.12e-18
Vinegar liking || id:ebi-fl187-GCST90094864	rs1553776	8	22742341	A	C	0.1359	0.070721	0.010851	7.21e-11
Vinegar liking || id:ebi-fl187-GCST90094864	rs11642841	16	53845487	A	C	0.3995	-0.044118	0.0076	6.47e-09
Vinegar liking || id:ebi-fl187-GCST90094864	rs2571014	18	44640330	G	A	0.6228	0.046812	0.007758	1.62e-09
Vinegar liking || id:ebi-fl187-GCST90094864	rs1024207	20	21591481	G	A	0.7732	-0.064357	0.008879	4.3e-13
Whiskey liking || id:ebi-fl187-GCST90094873	rs1937522	13	68080817	G	A	0.526	-0.054434	0.009872	3.52e-08
Whiskey liking || id:ebi-fl187-GCST90094873	rs2726478	4	106254606	A	T	0.414	-0.057881	0.01001	7.4e-09
Whiskey liking || id:ebi-fl187-GCST90094873	rs10912854	1	174898715	C	G	0.2731	-0.060564	0.011103	4.93e-08
Whiskey liking || id:ebi-fl187-GCST90094873	rs10974347	9	4144397	G	A	0.3963	-0.056258	0.01011	2.65e-08
Whiskey liking || id:ebi-fl187-GCST90094873	rs713598	7	141673345	G	C	0.3995	-0.061148	0.010061	1.25e-09
Whiskey liking || id:ebi-fl187-GCST90094873	rs304138	5	88169567	G	A	0.4781	0.068826	0.009858	2.96e-12
White bread liking || id:ebi-fl187-GCST90094865	rs35626515	16	28649651	A	C	0.4031	0.047388	0.008456	2.12e-08
White bread liking || id:ebi-fl187-GCST90094865	rs12137388	1	73635313	T	C	0.4758	-0.047808	0.008319	9.15e-09
White bread liking || id:ebi-fl187-GCST90094865	rs11250033	8	10431422	A	G	0.6276	-0.04924	0.008613	1.11e-08
White bread liking || id:ebi-fl187-GCST90094865	rs814573	19	45424351	T	A	0.1806	-0.087523	0.011099	3.2e-15
White wine liking || id:ebi-fl187-GCST90094867	rs780093	2	27742603	C	T	0.6176	0.051328	0.009144	1.99e-08
White wine liking || id:ebi-fl187-GCST90094867	rs11940694	4	39414993	G	A	0.6025	0.051398	0.009178	2.17e-08
White wine liking || id:ebi-fl187-GCST90094867	rs9372625	6	98344031	A	G	0.3866	0.0525	0.009178	1.08e-08
White wine liking || id:ebi-fl187-GCST90094867	rs1229984	4	100239319	C	T	0.9744	0.340476	0.027994	5.51e-34
White wine liking || id:ebi-fl187-GCST90094867	rs1671542	5	88165095	T	C	0.5298	0.057386	0.009128	3.28e-10
White wine liking || id:ebi-fl187-GCST90094867	rs17652520	17	44098967	A	G	0.2288	-0.066147	0.010617	4.7e-10
Whole grain cereal liking || id:ebi-fl187-GCST90094869	rs9490002	6	98331134	A	G	0.4655	0.040677	0.007253	2.06e-08
Whole milk liking || id:ebi-fl187-GCST90094870	rs2618485	8	11329245	G	T	0.8821	0.087252	0.014303	1.08e-09
Whole milk liking || id:ebi-fl187-GCST90094870	rs117300236	17	44753350	G	A	0.726	0.062222	0.011049	1.81e-08
Whole milk liking || id:ebi-fl187-GCST90094870	rs1457258	15	37747182	A	C	0.4457	-0.052827	0.009243	1.12e-08
Whole milk liking || id:ebi-fl187-GCST90094870	rs7261036	20	45861660	G	T	0.3838	-0.056163	0.009849	1.21e-08
Whole milk liking || id:ebi-fl187-GCST90094870	rs4813329	20	1897390	G	C	0.4061	-0.057676	0.009426	9.52e-10
Whole milk liking || id:ebi-fl187-GCST90094870	rs895157	17	74540917	C	A	0.1896	0.066413	0.011761	1.66e-08

## Sheet: Supplementary table3
EM Sample Details
Category	Sample Size	Control Group	SNP Count
EM	18260	119468	20073162
EM ASRM Stage 1-2	7061	247557	20089073
EM ASRM Stage 3-4	9150	247557	20089073
Deep EM	3459	245468	20088775
Fallopian Tube EM	262	119468	20066051
Intestinal EM	566	119468	20066212
Unspecified EM	3745	119468	20067752
Ovarian EM	7096	119468	20068984
Pelvic Peritoneum EM	6893	119468	20068886
Rectovaginal Septum and Vaginal EM	2930	119468	20067522
Skin Scar EM	106	119468	20065959
Uterine EM	5130	119468	20068518

## Sheet: Supplementary table4
Identifying SNPs removed to address confounding effects
exposure	SNP
Adding salt to food liking	rs4856591
Adding salt to food liking	rs7077748
Adding salt to food liking	rs4851722
Adding salt to food liking	rs562524786
Alcohol liking || id:ebi-fl187-GCST90094688	rs1671542
Alcohol liking || id:ebi-fl187-GCST90094688	rs28633885
Alcohol liking || id:ebi-fl187-GCST90094688	rs56343799
Aniseed liking || id:ebi-fl187-GCST90094689	rs2798734
Apples liking	rs7625384
Asparagus liking || id:ebi-fl187-GCST90094692	rs372745970
Aubergine liking	rs1486108
Aubergine liking	rs7610856
Avocado liking || id:ebi-fl187-GCST90094694	rs6726368
Avocado liking || id:ebi-fl187-GCST90094694	rs185123354
Avocado liking || id:ebi-fl187-GCST90094694	rs62070952
Bacon liking || id:ebi-fl187-GCST90094695	rs2596681
Baked/steamed fish liking || id:ebi-fl187-GCST90094696	rs148102408
Beans liking || id:ebi-fl187-GCST90094699	rs74652075
Beef/steak liking || id:ebi-fl187-GCST90094700	rs7866629
Beef/steak liking || id:ebi-fl187-GCST90094700	rs11210138
Biscuits liking || id:ebi-fl187-GCST90094704	rs182715514
Biscuits liking || id:ebi-fl187-GCST90094704	rs116858531
Biscuits liking || id:ebi-fl187-GCST90094704	rs3122703
Biscuits liking || id:ebi-fl187-GCST90094704	rs556881732
Broad bean liking || id:ebi-fl187-GCST90094711	rs28664826
Butternut squash liking || id:ebi-fl187-GCST90094718	rs11209909
Cabbage liking || id:ebi-fl187-GCST90094719	rs9569324
Cake icing liking || id:ebi-fl187-GCST90094723	rs10810499
Cake icing liking || id:ebi-fl187-GCST90094723	rs72622646
Cake icing liking || id:ebi-fl187-GCST90094723	rs1698114
Cake icing liking || id:ebi-fl187-GCST90094723	rs55683801
Capers liking || id:ebi-fl187-GCST90094724	rs3132685
Capers liking || id:ebi-fl187-GCST90094724	rs62244860
Capers liking || id:ebi-fl187-GCST90094724	rs10274474
Cereal bar liking || id:ebi-fl187-GCST90094728	rs2185663
Chilli pepper liking || id:ebi-fl187-GCST90094733	rs2469937
Coffee difference liking || id:ebi-fl187-GCST90094738	rs2509096
Coriander liking || id:ebi-fl187-GCST90094744	rs10839924
Coriander liking || id:ebi-fl187-GCST90094744	rs10243750
Corn flake liking || id:ebi-fl187-GCST90094745	rs9815930
Extra virgin olive oil liking || id:ebi-fl187-GCST90094758	rs2511216
F-acquired taste liking (derived food-liking factor) || id:ebi-fl187-GCST90094791	rs7610856
F-acquired taste liking (derived food-liking factor) || id:ebi-fl187-GCST90094791	rs1671542
F-acquired taste liking (derived food-liking factor) || id:ebi-fl187-GCST90094791	rs810368
F-bitter food liking (derived food-liking factor) || id:ebi-fl187-GCST90094706	rs62073099
F-burn/spicy liking (derived food-liking factor) || id:ebi-fl187-GCST90094716	rs378421
F-burn/spicy liking (derived food-liking factor) || id:ebi-fl187-GCST90094716	rs306208
F-cake/biscuits liking (derived food-liking factor) || id:ebi-fl187-GCST90094722	rs3122703
F-capsicum liking (derived food-liking factor) || id:ebi-fl187-GCST90094726	rs201376358
F-capsicum liking (derived food-liking factor) || id:ebi-fl187-GCST90094726	rs378421
F-coffee/alcohol liking (derived food-liking factor) || id:ebi-fl187-GCST90094737	rs6780776
F-coffee/alcohol liking (derived food-liking factor) || id:ebi-fl187-GCST90094737	rs1671542
F-cooking flavour liking (derived food-liking factor) || id:ebi-fl187-GCST90094742	rs11648192
F-cooking flavour liking (derived food-liking factor) || id:ebi-fl187-GCST90094742	rs544021
F-cooking vegetables liking (derived food-liking factor) || id:ebi-fl187-GCST90094743	rs6735626
F-cooking vegetables liking (derived food-liking factor) || id:ebi-fl187-GCST90094743	rs2526397
F-cooking vegetables liking (derived food-liking factor) || id:ebi-fl187-GCST90094743	rs34210137
F-cooking vegetables liking (derived food-liking factor) || id:ebi-fl187-GCST90094743	rs28819133
F-dairy liking (derived food-liking factor) || id:ebi-fl187-GCST90094751	rs7838965
F-deep fried food liking (derived food-liking factor) || id:ebi-fl187-GCST90094753	rs2429915
F-dessert liking (derived food-liking factor) || id:ebi-fl187-GCST90094754	rs28400014
F-fatty/dairy food liking (derived food-liking factor) || id:ebi-fl187-GCST90094760	rs710360
F-fatty/dairy food liking (derived food-liking factor) || id:ebi-fl187-GCST90094760	rs2733520
F-fatty/dairy food liking (derived food-liking factor) || id:ebi-fl187-GCST90094760	rs2409764
F-fatty/dairy food liking (derived food-liking factor) || id:ebi-fl187-GCST90094760	rs7652808
F-fatty/dairy food liking (derived food-liking factor) || id:ebi-fl187-GCST90094760	rs75826611
F-fatty/salty food liking (derived food-liking factor) || id:ebi-fl187-GCST90094759	rs1425397
F-fish liking (derived food-liking factor) || id:ebi-fl187-GCST90094762	rs2844824
F-fruit liking (derived food-liking factor) || id:ebi-fl187-GCST90094767
F-glutamate liking (derived food-liking factor) || id:ebi-fl187-GCST90094772	rs10809247
F-healthy breakfast food liking (derived food-liking factor) || id:ebi-fl187-GCST90094780	rs3122703
F-healthy food liking (derived food-liking factor) || id:ebi-fl187-GCST90094779	rs3122703
Fizzy drinks liking || id:ebi-fl187-GCST90094763	rs2458203
F-lentils/beans liking (derived food-liking factor) || id:ebi-fl187-GCST90094793	rs4294042
F-low caloric food liking (derived food-liking factor) || id:ebi-fl187-GCST90094795	rs6460717
F-meat liking (derived food-liking factor) || id:ebi-fl187-GCST90094799	rs4233100
F-meat liking (derived food-liking factor) || id:ebi-fl187-GCST90094799	rs186775337
Fried chicken liking || id:ebi-fl187-GCST90094764	rs62073222
Fruit juice liking || id:ebi-fl187-GCST90094768	rs4591140
Fruit liking || id:ebi-fl187-GCST90094766	rs62052601
F-salty food liking (derived food-liking factor) || id:ebi-fl187-GCST90094827	rs34210137
F-sauces liking (derived food-liking factor) || id:ebi-fl187-GCST90094831	rs544012575
F-savour/caloric food liking (derived food-liking factor) || id:ebi-fl187-GCST90094835	rs1121954
F-savoury food liking (derived food-liking factor) || id:ebi-fl187-GCST90094833	rs58449464
F-seafood liking (derived food-liking factor) || id:ebi-fl187-GCST90094836	rs1136778
F-seafood liking (derived food-liking factor) || id:ebi-fl187-GCST90094836	rs379401
F-seafood liking (derived food-liking factor) || id:ebi-fl187-GCST90094836	rs1281943
F-seafood liking (derived food-liking factor) || id:ebi-fl187-GCST90094836	rs117108573
F-seafood liking (derived food-liking factor) || id:ebi-fl187-GCST90094836	rs12439895
F-sharp flavour liking (derived food-liking factor) || id:ebi-fl187-GCST90094837	rs139999228
F-sharp flavour liking (derived food-liking factor) || id:ebi-fl187-GCST90094837	rs834828
F-sodas liking (derived food-liking factor) || id:ebi-fl187-GCST90094842	rs1121954
F-sodas liking (derived food-liking factor) || id:ebi-fl187-GCST90094842	rs2458203
F-strong alcohol liking (derived food-liking factor) || id:ebi-fl187-GCST90094850	rs1671542
F-strong flavour liking (derived food-liking factor) || id:ebi-fl187-GCST90094851	rs7541651
F-strong flavour liking (derived food-liking factor) || id:ebi-fl187-GCST90094851	rs62073099
F-strong vegetable liking (derived food-liking factor) || id:ebi-fl187-GCST90094852	rs6726368
F-strong vegetable liking (derived food-liking factor) || id:ebi-fl187-GCST90094852	rs8097318
F-strong vegetable liking (derived food-liking factor) || id:ebi-fl187-GCST90094852	rs112725644
F-strong vegetable liking (derived food-liking factor) || id:ebi-fl187-GCST90094852	rs1486108
F-sweet food liking (derived food-liking factor) || id:ebi-fl187-GCST90094854	rs10810499
F-sweet food liking (derived food-liking factor) || id:ebi-fl187-GCST90094854	rs12126757
F-vegetarian liking (derived food-liking factor) || id:ebi-fl187-GCST90094863	rs34210137
F-whole food liking (derived food-liking factor) || id:ebi-fl187-GCST90094868	rs6569187
F-wine liking (derived food-liking factor) || id:ebi-fl187-GCST90094872	rs1671542
Gherkins liking || id:ebi-fl187-GCST90094770	rs139999228
Gherkins liking || id:ebi-fl187-GCST90094770	rs4725299
Gherkins liking || id:ebi-fl187-GCST90094770	rs771057
Gherkins liking || id:ebi-fl187-GCST90094770	rs10091265
Gherkins liking || id:ebi-fl187-GCST90094770	rs62073099
Globe artichoke liking || id:ebi-fl187-GCST90094771	rs4870380
Globe artichoke liking || id:ebi-fl187-GCST90094771	rs55858177
Green olives liking || id:ebi-fl187-GCST90094775	rs834828
Green olives liking || id:ebi-fl187-GCST90094775	rs7974485
Green olives liking || id:ebi-fl187-GCST90094775	rs182821552
Ham liking || id:ebi-fl187-GCST90094777	rs4147707
Herring liking || id:ebi-fl187-GCST90094781	rs9406568
Herring liking || id:ebi-fl187-GCST90094781	rs530799722
Herring liking || id:ebi-fl187-GCST90094781	rs7090708
Herring liking || id:ebi-fl187-GCST90094781	rs372074906
Honey liking || id:ebi-fl187-GCST90094782	rs276436
Honey liking || id:ebi-fl187-GCST90094782	rs55858177
Horseradish liking || id:ebi-fl187-GCST90094783	rs112858426
Horseradish liking || id:ebi-fl187-GCST90094783	rs12721672
Horseradish liking || id:ebi-fl187-GCST90094783	rs55865373
Horseradish liking || id:ebi-fl187-GCST90094783	rs542249552
Horseradish liking || id:ebi-fl187-GCST90094783	rs189503580
Ice cream liking || id:ebi-fl187-GCST90094784	rs75826611
Jam liking || id:ebi-fl187-GCST90094786	rs9268644
Ketchup liking || id:ebi-fl187-GCST90094787	rs73872259
Ketchup liking || id:ebi-fl187-GCST90094787	rs4940994
Kiwi liking || id:ebi-fl187-GCST90094788	rs185793611
Kiwi liking || id:ebi-fl187-GCST90094788	rs201457654
Kiwi liking || id:ebi-fl187-GCST90094788	rs11217000
Lamb liking || id:ebi-fl187-GCST90094790	rs6435326
Lemon liking || id:ebi-fl187-GCST90094792	rs8097318
Mackerel liking || id:ebi-fl187-GCST90094796	rs140388611
Mackerel liking || id:ebi-fl187-GCST90094796	rs12872990
Marzipan liking || id:ebi-fl187-GCST90094797	rs7027202
Marzipan liking || id:ebi-fl187-GCST90094797	rs1698114
Marzipan liking || id:ebi-fl187-GCST90094797	rs2362111
Marzipan liking || id:ebi-fl187-GCST90094797	rs514659
Mayonnaise liking || id:ebi-fl187-GCST90094798	rs12329387
Mayonnaise liking || id:ebi-fl187-GCST90094798	rs9569324
Milky sweets liking || id:ebi-fl187-GCST90094802	rs13147890
Milky sweets liking || id:ebi-fl187-GCST90094802	rs201527548
Onion liking || id:ebi-fl187-GCST90094805	rs9959497
Pears liking || id:ebi-fl187-GCST90094809	rs566650320
Pears liking || id:ebi-fl187-GCST90094809	rs6474933
Porridge liking || id:ebi-fl187-GCST90094815	rs9569324
Porridge liking || id:ebi-fl187-GCST90094815	rs501593
Prawns liking || id:ebi-fl187-GCST90094817	rs4856591
Prawns liking || id:ebi-fl187-GCST90094817	rs185320691
Raw carrot liking || id:ebi-fl187-GCST90094818	rs2765717
Raw carrot liking || id:ebi-fl187-GCST90094818	rs2194027
Red meat liking || id:ebi-fl187-GCST90094819	rs10810427
Roast chicken liking || id:ebi-fl187-GCST90094821	rs186775337
Salami liking || id:ebi-fl187-GCST90094825	rs77132475
Salty food liking || id:ebi-fl187-GCST90094828	rs7614738
Salty food liking || id:ebi-fl187-GCST90094828	rs562524786
Sardines liking || id:ebi-fl187-GCST90094830	rs5006496
Sardines liking || id:ebi-fl187-GCST90094830	rs113979048
Shellfish liking || id:ebi-fl187-GCST90094838	rs181133225
Shellfish liking || id:ebi-fl187-GCST90094838	rs111865864
Shellfish liking || id:ebi-fl187-GCST90094838	rs12872990
Shellfish liking || id:ebi-fl187-GCST90094838	rs182976814
Shellfish liking || id:ebi-fl187-GCST90094838	rs12439895
Shellfish liking || id:ebi-fl187-GCST90094838	rs564850730
Smoked fish liking || id:ebi-fl187-GCST90094841	rs633911
Smoked fish liking || id:ebi-fl187-GCST90094841	rs12653396
Smoked fish liking || id:ebi-fl187-GCST90094841	rs4856591
Soy sauce liking || id:ebi-fl187-GCST90094844	rs59698523
Soya milk liking || id:ebi-fl187-GCST90094845	rs535776589
Spinach liking || id:ebi-fl187-GCST90094847	rs111912558
Spinach liking || id:ebi-fl187-GCST90094847	rs112725644
Spinach liking || id:ebi-fl187-GCST90094847	rs55858177
Spinach liking || id:ebi-fl187-GCST90094847	rs189843
Spirits liking || id:ebi-fl187-GCST90094848	rs1671542
Tea without sugar liking || id:ebi-fl187-GCST90094858	rs12653396
Turnip liking || id:ebi-fl187-GCST90094861	rs2551932
Vinegar liking || id:ebi-fl187-GCST90094864	rs60509464
Vinegar liking || id:ebi-fl187-GCST90094864	rs6797629
Whiskey liking || id:ebi-fl187-GCST90094873	rs304138
White wine liking || id:ebi-fl187-GCST90094867	rs1671542
Whole milk liking || id:ebi-fl187-GCST90094870	rs117300236

## Sheet: Supplementary table5
The instrumental variable SNPs related to dietary preference phenotypes were analyzed in connection with endometriosis using the FinnGen database
characteristics(id)	SNP	effect_allele.exposure	other_allele.exposure	effect_allele.outcome	other_allele.outcome	beta.exposure	beta.outcome	eaf.exposure	eaf.outcome	remove	palindromic	ambiguous	id.outcome	chr	pos	se.outcome	pval.outcome	outcome	id.exposure	chr.exposure	pos.exposure	se.exposure	pval.exposure	exposure	rsq.exposure	effective_n.exposure	rsq.outcome	effective_n.outcome	steiger_dir	steiger_pval	R2	F	F_pow_beta_se
Adding butter to bread liking (id:ebi-fl187-GCST90094717)	rs12602513	G	A	G	A	-0.042834	0.00198259	0.3729	0.3289	FALSE	FALSE	FALSE	finngen_R11_N14_ENDOMETRIOSIS	17	40003491	0.0121952	0.870856	Endometriosis	ebi-fl187-GCST90094717	17	38159744	0.007824	4.41e-08	Adding butter to bread liking || id:ebi-fl187-GCST90094717	0.000188041	159364	1.91899e-07	137728	TRUE	0.000308129	0.000858097	136.866	29.9723
	rs2368062	C	T	C	T	-0.047369	0.0201688	0.3727	0.342775	FALSE	FALSE	FALSE	finngen_R11_N14_ENDOMETRIOSIS	7	143999022	0.0121232	0.0961812	Endometriosis	ebi-fl187-GCST90094717	7	143696115	0.007822	1.42e-09	Adding butter to bread liking || id:ebi-fl187-GCST90094717	0.000230074	159364	2.00956e-05	137728	TRUE	0.00367673	0.00104919	167.376	36.6735
	rs429358	C	T	C	T	-0.123306	-0.0230605	0.1486	0.181587	FALSE	FALSE	FALSE	finngen_R11_N14_ENDOMETRIOSIS	19	44908684	0.0149884	0.123912	Endometriosis	ebi-fl187-GCST90094717	19	45411941	0.010674	7.91e-31	Adding butter to bread liking || id:ebi-fl187-GCST90094717	0.000836692	159364	1.71871e-05	137728	TRUE	1.61169e-11	0.00384725	615.474	133.449
	rs12602513	G	A	G	A	-0.042834	0.00301011	0.3729	0.32806	FALSE	FALSE	FALSE	finngen_R11_N14_ENDOMETRIOSIS_ASRM_STAGE1_2	17	40003491	0.0182463	0.868967	Endometriosis ASRM stages 1,2	ebi-fl187-GCST90094717	17	38159744	0.007824	4.41e-08	Adding butter to bread liking || id:ebi-fl187-GCST90094717	0.000188041	159364	1.06888e-07	254618	TRUE	2.77699e-05	0.000858097	136.866	29.9723
	rs2368062	C	T	C	T	-0.047369	0.0137586	0.3727	0.342455	FALSE	FALSE	FALSE	finngen_R11_N14_ENDOMETRIOSIS_ASRM_STAGE1_2	7	143999022	0.0180813	0.4467	Endometriosis ASRM stages 1,2	ebi-fl187-GCST90094717	7	143696115	0.007822	1.42e-09	Adding butter to bread liking || id:ebi-fl187-GCST90094717	0.000230074	159364	2.27406e-06	254618	TRUE	1.89427e-05	0.00104919	167.376	36.6735
	rs429358	C	T	C	T	-0.123306	-0.0100154	0.1486	0.18056	FALSE	FALSE	FALSE	finngen_R11_N14_ENDOMETRIOSIS_ASRM_STAGE1_2	19	44908684	0.0223015	0.653367	Endometriosis ASRM stages 1,2	ebi-fl187-GCST90094717	19	45411941	0.010674	7.91e-31	Adding butter to bread liking || id:ebi-fl187-GCST90094717	0.000836692	159364	7.92104e-07	254618	TRUE	1.63879e-18	0.00384725	615.474	133.449
	rs12602513	G	A	G	A	-0.042834	-0.006389	0.3729	0.32806	FALSE	FALSE	FALSE	finngen_R11_N14_ENDOMETRIOSIS_ASRM_STAGE3_4	17	40003491	0.0161102	0.691676	Endometriosis ASRM stages 3,4	ebi-fl187-GCST90094717	17	38159744	0.007824	4.41e-08	Adding butter to bread liking || id:ebi-fl187-GCST90094717	0.000188041	159364	6.17701e-07	254618	TRUE	5.18068e-05	0.000858097	136.866	29.9723
	rs2368062	C	T	C	T	-0.047369	0.0132686	0.3727	0.342455	FALSE	FALSE	FALSE	finngen_R11_N14_ENDOMETRIOSIS_ASRM_STAGE3_4	7	143999022	0.0159855	0.406517	Endometriosis ASRM stages 3,4	ebi-fl187-GCST90094717	7	143696115	0.007822	1.42e-09	Adding butter to bread liking || id:ebi-fl187-GCST90094717	0.000230074	159364	2.70589e-06	254618	TRUE	2.29445e-05	0.00104919	167.376	36.6735
	rs429358	C	T	C	T	-0.123306	-0.0170235	0.1486	0.18056	FALSE	FALSE	FALSE	finngen_R11_N14_ENDOMETRIOSIS_ASRM_STAGE3_4	19	44908684	0.0198382	0.390827	Endometriosis ASRM stages 3,4	ebi-fl187-GCST90094717	19	45411941	0.010674	7.91e-31	Adding butter to bread liking || id:ebi-fl187-GCST90094717	0.000836692	159364	2.89205e-06	254618	TRUE	1.51568e-17	0.00384725	615.474	133.449
	rs12602513	G	A	G	A	-0.042834	0.0134468	0.3729	0.32814	FALSE	FALSE	FALSE	finngen_R11_N14_ENDOMETRIOSIS_DEEP	17	40003491	0.0259027	0.603672	Deep endometriosis	ebi-fl187-GCST90094717	17	38159744	0.007824	4.41e-08	Adding butter to bread liking || id:ebi-fl187-GCST90094717	0.000188041	159364	1.08263e-06	248927	TRUE	7.80587e-05	0.000858097	136.866	29.9723
	rs2368062	C	T	C	T	-0.047369	-0.00080472	0.3727	0.342349	FALSE	FALSE	FALSE	finngen_R11_N14_ENDOMETRIOSIS_DEEP	7	143999022	0.0257081	0.975028	Deep endometriosis	ebi-fl187-GCST90094717	7	143696115	0.007822	1.42e-09	Adding butter to bread liking || id:ebi-fl187-GCST90094717	0.000230074	159364	3.93624e-09	248927	TRUE	2.49181e-06	0.00104919	167.376	36.6735
	rs429358	C	T	C	T	-0.123306	0.00302375	0.1486	0.180699	FALSE	FALSE	FALSE	finngen_R11_N14_ENDOMETRIOSIS_DEEP	19	44908684	0.0318921	0.924464	Deep endometriosis	ebi-fl187-GCST90094717	19	45411941	0.010674	7.91e-31	Adding butter to bread liking || id:ebi-fl187-GCST90094717	0.000836692	159364	3.61125e-08	248927	TRUE	3.26083e-19	0.00384725	615.474	133.449
	rs12602513	G	A	G	A	-0.042834	-0.00979944	0.3729	0.3289	FALSE	FALSE	FALSE	finngen_R11_N14_ENDOMETRIOSIS_FALLOPIAN_TUBE	17	40003491	0.0930291	0.916108	Endometriosis of fallopian tube	ebi-fl187-GCST90094717	17	38159744	0.007824	4.41e-08	Adding butter to bread liking || id:ebi-fl187-GCST90094717	0.000188041	159364	9.26764e-08	119730	TRUE	0.000454772	0.000858097	136.866	29.9723
	rs2368062	C	T	C	T	-0.047369	0.146663	0.3727	0.342416	FALSE	FALSE	FALSE	finngen_R11_N14_ENDOMETRIOSIS_FALLOPIAN_TUBE	7	143999022	0.0931474	0.115365	Endometriosis of fallopian tube	ebi-fl187-GCST90094717	7	143696115	0.007822	1.42e-09	Adding butter to bread liking || id:ebi-fl187-GCST90094717	0.000230074	159364	2.07059e-05	119730	TRUE	0.0054947	0.00104919	167.376	36.6735
	rs429358	C	T	C	T	-0.123306	0.125946	0.1486	0.182474	FALSE	FALSE	FALSE	finngen_R11_N14_ENDOMETRIOSIS_FALLOPIAN_TUBE	19	44908684	0.113597	0.267554	Endometriosis of fallopian tube	ebi-fl187-GCST90094717	19	45411941	0.010674	7.91e-31	Adding butter to bread liking || id:ebi-fl187-GCST90094717	0.000836692	159364	1.02668e-05	119730	TRUE	1.72708e-11	0.00384725	615.474	133.449
	rs12602513	G	A	G	A	-0.042834	0.0583926	0.3729	0.328948	FALSE	FALSE	FALSE	finngen_R11_N14_ENDOMETRIOSIS_INTESTINE	17	40003491	0.0636698	0.359081	Endometriosis of intestine	ebi-fl187-GCST90094717	17	38159744	0.007824	4.41e-08	Adding butter to bread liking || id:ebi-fl187-GCST90094717	0.000188041	159364	7.00727e-06	120034	TRUE	0.00378401	0.000858097	136.866	29.9723
	rs2368062	C	T	C	T	-0.047369	-0.0889302	0.3727	0.34224	FALSE	FALSE	FALSE	finngen_R11_N14_ENDOMETRIOSIS_INTESTINE	7	143999022	0.0637593	0.163082	Endometriosis of intestine	ebi-fl187-GCST90094717	7	143696115	0.007822	1.42e-09	Adding butter to bread liking || id:ebi-fl187-GCST90094717	0.000230074	159364	1.62072e-05	120034	TRUE	0.0035481	0.00104919	167.376	36.6735
	rs429358	C	T	C	T	-0.123306	0.072249	0.1486	0.182474	FALSE	FALSE	FALSE	finngen_R11_N14_ENDOMETRIOSIS_INTESTINE	19	44908684	0.0777062	0.352489	Endometriosis of intestine	ebi-fl187-GCST90094717	19	45411941	0.010674	7.91e-31	Adding butter to bread liking || id:ebi-fl187-GCST90094717	0.000836692	159364	7.20198e-06	120034	TRUE	6.48882e-12	0.00384725	615.474	133.449
	rs12602513	G	A	G	A	-0.042834	-0.0225617	0.3729	0.328719	FALSE	FALSE	FALSE	finngen_R11_N14_ENDOMETRIOSIS_NOS	17	40003491	0.0251976	0.370579	Unspecified/other endometriosis	ebi-fl187-GCST90094717	17	38159744	0.007824	4.41e-08	Adding butter to bread liking || id:ebi-fl187-GCST90094717	0.000188041	159364	6.50688e-06	123213	TRUE	0.00325522	0.000858097	136.866	29.9723
	rs2368062	C	T	C	T	-0.047369	-0.0216917	0.3727	0.342235	FALSE	FALSE	FALSE	finngen_R11_N14_ENDOMETRIOSIS_NOS	7	143999022	0.0250476	0.386479	Unspecified/other endometriosis	ebi-fl187-GCST90094717	7	143696115	0.007822	1.42e-09	Adding butter to bread liking || id:ebi-fl187-GCST90094717	0.000230074	159364	6.08699e-06	123213	TRUE	0.000813	0.00104919	167.376	36.6735
	rs429358	C	T	C	T	-0.123306	-0.0470533	0.1486	0.182242	FALSE	FALSE	FALSE	finngen_R11_N14_ENDOMETRIOSIS_NOS	19	44908684	0.0306507	0.124748	Unspecified/other endometriosis	ebi-fl187-GCST90094717	19	45411941	0.010674	7.91e-31	Adding butter to bread liking || id:ebi-fl187-GCST90094717	0.000836692	159364	1.91268e-05	123213	TRUE	9.53433e-11	0.00384725	615.474	133.449
	rs12602513	G	A	G	A	-0.042834	-0.00961795	0.3729	0.328765	FALSE	FALSE	FALSE	finngen_R11_N14_ENDOMETRIOSIS_OVARY	17	40003491	0.018641	0.605885	Endometriosis of ovary	ebi-fl187-GCST90094717	17	38159744	0.007824	4.41e-08	Adding butter to bread liking || id:ebi-fl187-GCST90094717	0.000188041	159364	2.1034e-06	126564	TRUE	0.0011257	0.000858097	136.866	29.9723
	rs2368062	C	T	C	T	-0.047369	0.000877931	0.3727	0.342342	FALSE	FALSE	FALSE	finngen_R11_N14_ENDOMETRIOSIS_OVARY	7	143999022	0.0185127	0.962176	Endometriosis of ovary	ebi-fl187-GCST90094717	7	143696115	0.007822	1.42e-09	Adding butter to bread liking || id:ebi-fl187-GCST90094717	0.000230074	159364	1.77696e-08	126564	TRUE	6.51112e-05	0.00104919	167.376	36.6735
	rs429358	C	T	C	T	-0.123306	-0.0333114	0.1486	0.181992	FALSE	FALSE	FALSE	finngen_R11_N14_ENDOMETRIOSIS_OVARY	19	44908684	0.0228741	0.145311	Endometriosis of ovary	ebi-fl187-GCST90094717	19	45411941	0.010674	7.91e-31	Adding butter to bread liking || id:ebi-fl187-GCST90094717	0.000836692	159364	1.67566e-05	126564	TRUE	4.1846e-11	0.00384725	615.474	133.449
	rs12602513	G	A	G	A	-0.042834	0.000484597	0.3729	0.32887	FALSE	FALSE	FALSE	finngen_R11_N14_ENDOMETRIOSIS_PELVICPERITONEUM	17	40003491	0.018793	0.979428	Endometriosis of pelvic peritoneum	ebi-fl187-GCST90094717	17	38159744	0.007824	4.41e-08	Adding butter to bread liking || id:ebi-fl187-GCST90094717	0.000188041	159364	5.26215e-09	126361	TRUE	0.000293044	0.000858097	136.866	29.9723
	rs2368062	C	T	C	T	-0.047369	0.0122497	0.3727	0.342542	FALSE	FALSE	FALSE	finngen_R11_N14_ENDOMETRIOSIS_PELVICPERITONEUM	7	143999022	0.0186934	0.512276	Endometriosis of pelvic peritoneum	ebi-fl187-GCST90094717	7	143696115	0.007822	1.42e-09	Adding butter to bread liking || id:ebi-fl187-GCST90094717	0.000230074	159364	3.39834e-06	126361	TRUE	0.000403647	0.00104919	167.376	36.6735
	rs429358	C	T	C	T	-0.123306	-0.0183736	0.1486	0.182252	FALSE	FALSE	FALSE	finngen_R11_N14_ENDOMETRIOSIS_PELVICPERITONEUM	19	44908684	0.0229604	0.423578	Endometriosis of pelvic peritoneum	ebi-fl187-GCST90094717	19	45411941	0.010674	7.91e-31	Adding butter to bread liking || id:ebi-fl187-GCST90094717	0.000836692	159364	5.06782e-06	126361	TRUE	1.40529e-12	0.00384725	615.474	133.449
	rs12602513	G	A	G	A	-0.042834	0.0109272	0.3729	0.328992	FALSE	FALSE	FALSE	finngen_R11_N14_ENDOMETRIOSIS_RECTPVAGSEPT_VAGINA	17	40003491	0.028512	0.701534	Endometriosis of rectovaginal septum and vagina	ebi-fl187-GCST90094717	17	38159744	0.007824	4.41e-08	Adding butter to bread liking || id:ebi-fl187-GCST90094717	0.000188041	159364	1.20004e-06	122398	TRUE	0.000900274	0.000858097	136.866	29.9723
	rs2368062	C	T	C	T	-0.047369	0.0278703	0.3727	0.342472	FALSE	FALSE	FALSE	finngen_R11_N14_ENDOMETRIOSIS_RECTPVAGSEPT_VAGINA	7	143999022	0.0283225	0.325099	Endometriosis of rectovaginal septum and vagina	ebi-fl187-GCST90094717	7	143696115	0.007822	1.42e-09	Adding butter to bread liking || id:ebi-fl187-GCST90094717	0.000230074	159364	7.91133e-06	122398	TRUE	0.00114939	0.00104919	167.376	36.6735
	rs429358	C	T	C	T	-0.123306	0.0108823	0.1486	0.182346	FALSE	FALSE	FALSE	finngen_R11_N14_ENDOMETRIOSIS_RECTPVAGSEPT_VAGINA	19	44908684	0.0351172	0.756648	Endometriosis of rectovaginal septum and vagina	ebi-fl187-GCST90094717	19	45411941	0.010674	7.91e-31	Adding butter to bread liking || id:ebi-fl187-GCST90094717	0.000836692	159364	7.84574e-07	122398	TRUE	1.58676e-13	0.00384725	615.474	133.449
	rs12602513	G	A	G	A	-0.042834	0.120593	0.3729	0.328926	FALSE	FALSE	FALSE	finngen_R11_N14_ENDOMETRIOSIS_SKIN_SCAR	17	40003491	0.14644	0.410225	Endometriosis in cutaneous scar	ebi-fl187-GCST90094717	17	38159744	0.007824	4.41e-08	Adding butter to bread liking || id:ebi-fl187-GCST90094717	0.000188041	159364	5.67143e-06	119574	TRUE	0.00305759	0.000858097	136.866	29.9723
	rs2368062	C	T	C	T	-0.047369	0.0737405	0.3727	0.342366	FALSE	FALSE	FALSE	finngen_R11_N14_ENDOMETRIOSIS_SKIN_SCAR	7	143999022	0.145132	0.611388	Endometriosis in cutaneous scar	ebi-fl187-GCST90094717	7	143696115	0.007822	1.42e-09	Adding butter to bread liking || id:ebi-fl187-GCST90094717	0.000230074	159364	2.15901e-06	119574	TRUE	0.000342593	0.00104919	167.376	36.6735
	rs429358	C	T	C	T	-0.123306	0.306761	0.1486	0.182469	FALSE	FALSE	FALSE	finngen_R11_N14_ENDOMETRIOSIS_SKIN_SCAR	19	44908684	0.178539	0.085765	Endometriosis in cutaneous scar	ebi-fl187-GCST90094717	19	45411941	0.010674	7.91e-31	Adding butter to bread liking || id:ebi-fl187-GCST90094717	0.000836692	159364	2.46885e-05	119574	TRUE	3.75958e-10	0.00384725	615.474	133.449
	rs12602513	G	A	G	A	-0.042834	0.0335521	0.3729	0.329191	FALSE	FALSE	FALSE	finngen_R11_N14_ENDOMETRIOSIS_UTERUS	17	40003491	0.0218424	0.124513	Adenomyosis (Endometriosis of uterus)	ebi-fl187-GCST90094717	17	38159744	0.007824	4.41e-08	Adding butter to bread liking || id:ebi-fl187-GCST90094717	0.000188041	159364	1.89377e-05	124598	TRUE	0.0133014	0.000858097	136.866	29.9723
	rs2368062	C	T	C	T	-0.047369	0.055774	0.3727	0.342699	FALSE	FALSE	FALSE	finngen_R11_N14_ENDOMETRIOSIS_UTERUS	7	143999022	0.0216196	0.00988599	Adenomyosis (Endometriosis of uterus)	ebi-fl187-GCST90094717	7	143696115	0.007822	1.42e-09	Adding butter to bread liking || id:ebi-fl187-GCST90094717	0.000230074	159364	5.34123e-05	124598	TRUE	0.0376475	0.00104919	167.376	36.6735
	rs429358	C	T	C	T	-0.123306	-0.0349191	0.1486	0.181987	FALSE	FALSE	FALSE	finngen_R11_N14_ENDOMETRIOSIS_UTERUS	19	44908684	0.0270486	0.196712	Adenomyosis (Endometriosis of uterus)	ebi-fl187-GCST90094717	19	45411941	0.010674	7.91e-31	Adding butter to bread liking || id:ebi-fl187-GCST90094717	0.000836692	159364	1.3376e-05	124598	TRUE	2.32654e-11	0.00384725	615.474	133.449
Adding salt to food liking (id:ebi-fl187-GCST90094687)	rs11191294	G	T	G	T	-0.056951	0.0277876	0.3571	0.374982	FALSE	FALSE	FALSE	finngen_R11_N14_ENDOMETRIOSIS	10	102466080	0.0118557	0.019088	Endometriosis	ebi-fl187-GCST90094687	10	104225837	0.009333	1.07e-09	Adding salt to food liking || id:ebi-fl187-GCST90094687	0.000233475	159450	3.98854e-05	137728	TRUE	0.014803	0.00148924	237.811	37.2358
	rs13388416	G	A	G	A	0.061489	0.01342	0.2464	0.287511	FALSE	FALSE	FALSE	finngen_R11_N14_ENDOMETRIOSIS	2	137636923	0.0127129	0.291141	Endometriosis	ebi-fl187-GCST90094687	2	138394493	0.010384	3.22e-09	Adding salt to food liking || id:ebi-fl187-GCST90094687	0.000219862	159450	8.09089e-06	137728	TRUE	0.00112273	0.00140413	224.2	35.0643
	rs1726866	A	G	A	G	0.095422	0.00220525	0.5546	0.623653	FALSE	FALSE	FALSE	finngen_R11_N14_ENDOMETRIOSIS	7	141972905	0.0117999	0.851749	Endometriosis	ebi-fl187-GCST90094687	7	141672705	0.009	3.12e-26	Adding salt to food liking || id:ebi-fl187-GCST90094687	0.00070451	159450	2.53596e-07	137728	TRUE	1.44054e-12	0.00449839	720.5	112.412
	rs1795966	A	G	A	G	-0.064227	-0.0201798	0.8134	0.798374	FALSE	FALSE	FALSE	finngen_R11_N14_ENDOMETRIOSIS	12	121800394	0.0143324	0.159136	Endometriosis	ebi-fl187-GCST90094687	12	122238300	0.011476	2.21e-08	Adding salt to food liking || id:ebi-fl187-GCST90094687	0.000196404	159450	1.43937e-05	137728	TRUE	0.00545989	0.00125222	199.915	31.3223
	rs4728247	T	C	T	C	-0.051777	-0.00671812	0.5937	0.59555	FALSE	FALSE	FALSE	finngen_R11_N14_ENDOMETRIOSIS	7	131945173	0.011677	0.565068	Endometriosis	ebi-fl187-GCST90094687	7	131629932	0.009105	1.32e-08	Adding salt to food liking || id:ebi-fl187-GCST90094687	0.000202771	159450	2.40334e-06	137728	TRUE	0.000561093	0.00129335	206.49	32.3381
	rs543760429	C	T	C	T	0.201008	0.0385078	0.0379	0.0236763	FALSE	FALSE	FALSE	finngen_R11_N14_ENDOMETRIOSIS	22	42751200	0.0375678	0.305352	Endometriosis	ebi-fl187-GCST90094687	22	43147206	0.023798	3.09e-17	Adding salt to food liking || id:ebi-fl187-GCST90094687	0.000447232	159450	7.62863e-06	137728	TRUE	5.76781e-07	0.00294657	471.212	71.3421
	rs58118091	T	G	T	G	0.054409	0.00318274	0.2819	0.254095	FALSE	FALSE	FALSE	finngen_R11_N14_ENDOMETRIOSIS	3	60418972	0.0132082	0.809582	Endometriosis	ebi-fl187-GCST90094687	3	60404705	0.009976	4.94e-08	Adding salt to food liking || id:ebi-fl187-GCST90094687	0.000186521	159450	4.21598e-07	137728	TRUE	0.000405779	0.00119854	191.334	29.746
	rs61957695	G	T	G	T	-0.054026	-0.00385238	0.3921	0.440062	FALSE	FALSE	FALSE	finngen_R11_N14_ENDOMETRIOSIS	13	66143811	0.0116938	0.741824	Endometriosis	ebi-fl187-GCST90094687	13	66717943	0.009457	1.14e-08	Adding salt to food liking || id:ebi-fl187-GCST90094687	0.00020464	159450	7.88008e-07	137728	TRUE	0.00026463	0.00139144	222.172	32.6361
	rs7591518	C	T	C	T	-0.068906	-0.0184561	0.2968	0.29082	FALSE	FALSE	FALSE	finngen_R11_N14_ENDOMETRIOSIS	2	144874510	0.0126827	0.145607	Endometriosis	ebi-fl187-GCST90094687	2	145632077	0.009805	2.14e-12	Adding salt to food liking || id:ebi-fl187-GCST90094687	0.000309646	159450	1.53757e-05	137728	TRUE	0.00020078	0.00198192	316.641	49.3877
	rs7638932	A	G	A	G	-0.075579	-0.00724954	0.1999	0.181289	FALSE	FALSE	FALSE	finngen_R11_N14_ENDOMETRIOSIS	3	60943416	0.0148967	0.626503	Endometriosis	ebi-fl187-GCST90094687	3	60929088	0.011238	1.79e-11	Adding salt to food liking || id:ebi-fl187-GCST90094687	0.000283584	159450	1.71959e-06	137728	TRUE	2.42458e-05	0.00182721	291.879	45.2298
	rs8012701	T	C	T	C	-0.055798	-0.0242128	0.6343	0.645973	FALSE	FALSE	FALSE	finngen_R11_N14_ENDOMETRIOSIS	14	33512724	0.0119849	0.0433541	Endometriosis	ebi-fl187-GCST90094687	14	33981930	0.009299	1.98e-09	Adding salt to food liking || id:ebi-fl187-GCST90094687	0.00022576	159450	2.96341e-05	137728	TRUE	0.00918909	0.0014444	230.64	36.0052
	rs8016978	G	A	G	A	-0.059463	0.0108076	0.6415	0.688024	FALSE	FALSE	FALSE	finngen_R11_N14_ENDOMETRIOSIS	14	98406313	0.01236	0.381899	Endometriosis	ebi-fl187-GCST90094687	14	98872650	0.009332	1.89e-10	Adding salt to food liking || id:ebi-fl187-GCST90094687	0.000254574	159450	5.55141e-06	137728	TRUE	0.000218024	0.00162633	259.738	40.6017
	rs918472	A	G	A	G	-0.056606	-0.0237365	0.7173	0.717197	FALSE	FALSE	FALSE	finngen_R11_N14_ENDOMETRIOSIS	5	171311832	0.0127374	0.0623893	Endometriosis	ebi-fl187-GCST90094687	5	170738836	0.009969	1.39e-08	Adding salt to food liking || id:ebi-fl187-GCST90094687	0.000202169	159450	2.52142e-05	137728	TRUE	0.0124049	0.00129952	207.475	32.242
	rs11191294	G	T	G	T	-0.056951	0.0317082	0.3571	0.374972	FALSE	FALSE	FALSE	finngen_R11_N14_ENDOMETRIOSIS_ASRM_STAGE1_2	10	102466080	0.0177288	0.0736936	Endometriosis ASRM stages 1,2	ebi-fl187-GCST90094687	10	104225837	0.009333	1.07e-09	Adding salt to food liking || id:ebi-fl187-GCST90094687	0.000233475	159450	1.2563e-05	254618	TRUE	0.000237825	0.00148924	237.811	37.2358
	rs13388416	G	A	G	A	0.061489	0.0128338	0.2464	0.287238	FALSE	FALSE	FALSE	finngen_R11_N14_ENDOMETRIOSIS_ASRM_STAGE1_2	2	137636923	0.0190354	0.50018	Endometriosis ASRM stages 1,2	ebi-fl187-GCST90094687	2	138394493	0.010384	3.22e-09	Adding salt to food liking || id:ebi-fl187-GCST90094687	0.000219862	159450	1.78525e-06	254618	TRUE	2.39045e-05	0.00140413	224.2	35.0643
	rs1726866	A	G	A	G	0.095422	-0.0121281	0.5546	0.6237	FALSE	FALSE	FALSE	finngen_R11_N14_ENDOMETRIOSIS_ASRM_STAGE1_2	7	141972905	0.0176309	0.491521	Endometriosis ASRM stages 1,2	ebi-fl187-GCST90094687	7	141672705	0.009	3.12e-26	Adding salt to food liking || id:ebi-fl187-GCST90094687	0.00070451	159450	1.85845e-06	254618	TRUE	3.11449e-15	0.00449839	720.5	112.412
	rs1795966	A	G	A	G	-0.064227	-0.000670316	0.8134	0.798998	FALSE	FALSE	FALSE	finngen_R11_N14_ENDOMETRIOSIS_ASRM_STAGE1_2	12	121800394	0.0214595	0.975081	Endometriosis ASRM stages 1,2	ebi-fl187-GCST90094687	12	122238300	0.011476	2.21e-08	Adding salt to food liking || id:ebi-fl187-GCST90094687	0.000196404	159450	3.83208e-09	254618	TRUE	1.24723e-05	0.00125222	199.915	31.3223
	rs4728247	T	C	T	C	-0.051777	-0.0187996	0.5937	0.595883	FALSE	FALSE	FALSE	finngen_R11_N14_ENDOMETRIOSIS_ASRM_STAGE1_2	7	131945173	0.0174559	0.281492	Endometriosis ASRM stages 1,2	ebi-fl187-GCST90094687	7	131629932	0.009105	1.32e-08	Adding salt to food liking || id:ebi-fl187-GCST90094687	0.000202771	159450	4.55538e-06	254618	TRUE	0.000150153	0.00129335	206.49	32.3381
	rs543760429	C	T	C	T	0.201008	-0.0629642	0.0379	0.0238677	FALSE	FALSE	FALSE	finngen_R11_N14_ENDOMETRIOSIS_ASRM_STAGE1_2	22	42751200	0.0563821	0.264105	Endometriosis ASRM stages 1,2	ebi-fl187-GCST90094687	22	43147206	0.023798	3.09e-17	Adding salt to food liking || id:ebi-fl187-GCST90094687	0.000447232	159450	4.89798e-06	254618	TRUE	3.03093e-09	0.00294657	471.212	71.3421
	rs58118091	T	G	T	G	0.054409	0.00524036	0.2819	0.254406	FALSE	FALSE	FALSE	finngen_R11_N14_ENDOMETRIOSIS_ASRM_STAGE1_2	3	60418972	0.0197696	0.790954	Endometriosis ASRM stages 1,2	ebi-fl187-GCST90094687	3	60404705	0.009976	4.94e-08	Adding salt to food liking || id:ebi-fl187-GCST90094687	0.000186521	159450	2.75957e-07	254618	TRUE	3.91889e-05	0.00119854	191.334	29.746
	rs61957695	G	T	G	T	-0.054026	-0.00549909	0.3921	0.440119	FALSE	FALSE	FALSE	finngen_R11_N14_ENDOMETRIOSIS_ASRM_STAGE1_2	13	66143811	0.0175032	0.753387	Endometriosis ASRM stages 1,2	ebi-fl187-GCST90094687	13	66717943	0.009457	1.14e-08	Adding salt to food liking || id:ebi-fl187-GCST90094687	0.00020464	159450	3.87669e-07	254618	TRUE	1.83008e-05	0.00139144	222.172	32.6361
	rs7591518	C	T	C	T	-0.068906	-0.0315475	0.2968	0.291376	FALSE	FALSE	FALSE	finngen_R11_N14_ENDOMETRIOSIS_ASRM_STAGE1_2	2	144874510	0.0189423	0.0958231	Endometriosis ASRM stages 1,2	ebi-fl187-GCST90094687	2	145632077	0.009805	2.14e-12	Adding salt to food liking || id:ebi-fl187-GCST90094687	0.000309646	159450	1.08937e-05	254618	TRUE	7.56777e-06	0.00198192	316.641	49.3877
	rs7638932	A	G	A	G	-0.075579	0.00287239	0.1999	0.180646	FALSE	FALSE	FALSE	finngen_R11_N14_ENDOMETRIOSIS_ASRM_STAGE1_2	3	60943416	0.0223493	0.897735	Endometriosis ASRM stages 1,2	ebi-fl187-GCST90094687	3	60929088	0.011238	1.79e-11	Adding salt to food liking || id:ebi-fl187-GCST90094687	0.000283584	159450	6.48744e-08	254618	TRUE	2.06097e-07	0.00182721	291.879	45.2298
	rs8012701	T	C	T	C	-0.055798	-0.0221055	0.6343	0.644913	FALSE	FALSE	FALSE	finngen_R11_N14_ENDOMETRIOSIS_ASRM_STAGE1_2	14	33512724	0.0179237	0.217461	Endometriosis ASRM stages 1,2	ebi-fl187-GCST90094687	14	33981930	0.009299	1.98e-09	Adding salt to food liking || id:ebi-fl187-GCST90094687	0.00022576	159450	5.97389e-06	254618	TRUE	8.15398e-05	0.0014444	230.64	36.0052
	rs8016978	G	A	G	A	-0.059463	0.00214556	0.6415	0.68887	FALSE	FALSE	FALSE	finngen_R11_N14_ENDOMETRIOSIS_ASRM_STAGE1_2	14	98406313	0.0185566	0.907952	Endometriosis ASRM stages 1,2	ebi-fl187-GCST90094687	14	98872650	0.009332	1.89e-10	Adding salt to food liking || id:ebi-fl187-GCST90094687	0.000254574	159450	5.25048e-08	254618	TRUE	8.44892e-07	0.00162633	259.738	40.6017
	rs918472	A	G	A	G	-0.056606	-0.0206987	0.7173	0.717275	FALSE	FALSE	FALSE	finngen_R11_N14_ENDOMETRIOSIS_ASRM_STAGE1_2	5	171311832	0.0190833	0.278074	Endometriosis ASRM stages 1,2	ebi-fl187-GCST90094687	5	170738836	0.009969	1.39e-08	Adding salt to food liking || id:ebi-fl187-GCST90094687	0.000202169	159450	4.62053e-06	254618	TRUE	0.00015719	0.00129952	207.475	32.242
	rs11191294	G	T	G	T	-0.056951	0.036601	0.3571	0.374972	FALSE	FALSE	FALSE	finngen_R11_N14_ENDOMETRIOSIS_ASRM_STAGE3_4	10	102466080	0.0156474	0.0193295	Endometriosis ASRM stages 3,4	ebi-fl187-GCST90094687	10	104225837	0.009333	1.07e-09	Adding salt to food liking || id:ebi-fl187-GCST90094687	0.000233475	159450	2.14885e-05	254618	TRUE	0.000858044	0.00148924	237.811	37.2358
	rs13388416	G	A	G	A	0.061489	0.0180341	0.2464	0.287238	FALSE	FALSE	FALSE	finngen_R11_N14_ENDOMETRIOSIS_ASRM_STAGE3_4	2	137636923	0.0168466	0.2844	Endometriosis ASRM stages 3,4	ebi-fl187-GCST90094687	2	138394493	0.010384	3.22e-09	Adding salt to food liking || id:ebi-fl187-GCST90094687	0.000219862	159450	4.50067e-06	254618	TRUE	6.92084e-05	0.00140413	224.2	35.0643
	rs1726866	A	G	A	G	0.095422	0.00248681	0.5546	0.6237	FALSE	FALSE	FALSE	finngen_R11_N14_ENDOMETRIOSIS_ASRM_STAGE3_4	7	141972905	0.0155835	0.873212	Endometriosis ASRM stages 3,4	ebi-fl187-GCST90094687	7	141672705	0.009	3.12e-26	Adding salt to food liking || id:ebi-fl187-GCST90094687	0.00070451	159450	1.00016e-07	254618	TRUE	2.13811e-16	0.00449839	720.5	112.412
	rs1795966	A	G	A	G	-0.064227	-0.0131551	0.8134	0.798998	FALSE	FALSE	FALSE	finngen_R11_N14_ENDOMETRIOSIS_ASRM_STAGE3_4	12	121800394	0.018977	0.488176	Endometriosis ASRM stages 3,4	ebi-fl187-GCST90094687	12	122238300	0.011476	2.21e-08	Adding salt to food liking || id:ebi-fl187-GCST90094687	0.000196404	159450	1.88732e-06	254618	TRUE	7.54609e-05	0.00125222	199.915	31.3223
	rs4728247	T	C	T	C	-0.051777	-0.00268072	0.5937	0.595883	FALSE	FALSE	FALSE	finngen_R11_N14_ENDOMETRIOSIS_ASRM_STAGE3_4	7	131945173	0.0154263	0.862042	Endometriosis ASRM stages 3,4	ebi-fl187-GCST90094687	7	131629932	0.009105	1.32e-08	Adding salt to food liking || id:ebi-fl187-GCST90094687	0.000202771	159450	1.18602e-07	254618	TRUE	1.35336e-05	0.00129335	206.49	32.3381
	rs543760429	C	T	C	T	0.201008	0.0250864	0.0379	0.0238677	FALSE	FALSE	FALSE	finngen_R11_N14_ENDOMETRIOSIS_ASRM_STAGE3_4	22	42751200	0.0493911	0.611513	Endometriosis ASRM stages 3,4	ebi-fl187-GCST90094687	22	43147206	0.023798	3.09e-17	Adding salt to food liking || id:ebi-fl187-GCST90094687	0.000447232	159450	1.0132e-06	254618	TRUE	2.83176e-10	0.00294657	471.212	71.3421
	rs58118091	T	G	T	G	0.054409	0.00887247	0.2819	0.254406	FALSE	FALSE	FALSE	finngen_R11_N14_ENDOMETRIOSIS_ASRM_STAGE3_4	3	60418972	0.0174523	0.611184	Endometriosis ASRM stages 3,4	ebi-fl187-GCST90094687	3	60404705	0.009976	4.94e-08	Adding salt to food liking || id:ebi-fl187-GCST90094687	0.000186521	159450	1.01507e-06	254618	TRUE	7.45667e-05	0.00119854	191.334	29.746
	rs61957695	G	T	G	T	-0.054026	0.00880137	0.3921	0.440119	FALSE	FALSE	FALSE	finngen_R11_N14_ENDOMETRIOSIS_ASRM_STAGE3_4	13	66143811	0.0154603	0.569161	Endometriosis ASRM stages 3,4	ebi-fl187-GCST90094687	13	66717943	0.009457	1.14e-08	Adding salt to food liking || id:ebi-fl187-GCST90094687	0.00020464	159450	1.27285e-06	254618	TRUE	3.68544e-05	0.00139144	222.172	32.6361
	rs7591518	C	T	C	T	-0.068906	-0.0281187	0.2968	0.291376	FALSE	FALSE	FALSE	finngen_R11_N14_ENDOMETRIOSIS_ASRM_STAGE3_4	2	144874510	0.016747	0.0931451	Endometriosis ASRM stages 3,4	ebi-fl187-GCST90094687	2	145632077	0.009805	2.14e-12	Adding salt to food liking || id:ebi-fl187-GCST90094687	0.000309646	159450	1.1072e-05	254618	TRUE	7.872e-06	0.00198192	316.641	49.3877
	rs7638932	A	G	A	G	-0.075579	0.0307471	0.1999	0.180646	FALSE	FALSE	FALSE	finngen_R11_N14_ENDOMETRIOSIS_ASRM_STAGE3_4	3	60943416	0.0197331	0.119198	Endometriosis ASRM stages 3,4	ebi-fl187-GCST90094687	3	60929088	0.011238	1.79e-11	Adding salt to food liking || id:ebi-fl187-GCST90094687	0.000283584	159450	9.53516e-06	254618	TRUE	1.6578e-05	0.00182721	291.879	45.2298
	rs8012701	T	C	T	C	-0.055798	-0.0206734	0.6343	0.644913	FALSE	FALSE	FALSE	finngen_R11_N14_ENDOMETRIOSIS_ASRM_STAGE3_4	14	33512724	0.015812	0.19106	Endometriosis ASRM stages 3,4	ebi-fl187-GCST90094687	14	33981930	0.009299	1.98e-09	Adding salt to food liking || id:ebi-fl187-GCST90094687	0.00022576	159450	6.71369e-06	254618	TRUE	9.86769e-05	0.0014444	230.64	36.0052
	rs8016978	G	A	G	A	-0.059463	-0.00468185	0.6415	0.68887	FALSE	FALSE	FALSE	finngen_R11_N14_ENDOMETRIOSIS_ASRM_STAGE3_4	14	98406313	0.0163727	0.774913	Endometriosis ASRM stages 3,4	ebi-fl187-GCST90094687	14	98872650	0.009332	1.89e-10	Adding salt to food liking || id:ebi-fl187-GCST90094687	0.000254574	159450	3.2115e-07	254618	TRUE	1.44278e-06	0.00162633	259.738	40.6017
	rs918472	A	G	A	G	-0.056606	-0.029498	0.7173	0.717275	FALSE	FALSE	FALSE	finngen_R11_N14_ENDOMETRIOSIS_ASRM_STAGE3_4	5	171311832	0.01684	0.0798307	Endometriosis ASRM stages 3,4	ebi-fl187-GCST90094687	5	170738836	0.009969	1.39e-08	Adding salt to food liking || id:ebi-fl187-GCST90094687	0.000202169	159450	1.20506e-05	254618	TRUE	0.000764007	0.00129952	207.475	32.242
	rs11191294	G	T	G	T	-0.056951	0.0399572	0.3571	0.374809	FALSE	FALSE	FALSE	finngen_R11_N14_ENDOMETRIOSIS_DEEP	10	102466080	0.0251955	0.112765	Deep endometriosis	ebi-fl187-GCST90094687	10	104225837	0.009333	1.07e-09	Adding salt to food liking || id:ebi-fl187-GCST90094687	0.000233475	159450	1.01035e-05	248927	TRUE	0.000161291	0.00148924	237.811	37.2358
	rs13388416	G	A	G	A	0.061489	-0.0167009	0.2464	0.287074	FALSE	FALSE	FALSE	finngen_R11_N14_ENDOMETRIOSIS_DEEP	2	137636923	0.0270873	0.537525	Deep endometriosis	ebi-fl187-GCST90094687	2	138394493	0.010384	3.22e-09	Adding salt to food liking || id:ebi-fl187-GCST90094687	0.000219862	159450	1.52714e-06	248927	TRUE	2.25808e-05	0.00140413	224.2	35.0643
	rs1726866	A	G	A	G	0.095422	0.0272051	0.5546	0.623785	FALSE	FALSE	FALSE	finngen_R11_N14_ENDOMETRIOSIS_DEEP	7	141972905	0.0250695	0.277838	Deep endometriosis	ebi-fl187-GCST90094687	7	141672705	0.009	3.12e-26	Adding salt to food liking || id:ebi-fl187-GCST90094687	0.00070451	159450	4.73085e-06	248927	TRUE	2.99213e-14	0.00449839	720.5	112.412
	rs1795966	A	G	A	G	-0.064227	0.00319426	0.8134	0.799085	FALSE	FALSE	FALSE	finngen_R11_N14_ENDOMETRIOSIS_DEEP	12	121800394	0.0306277	0.916937	Deep endometriosis	ebi-fl187-GCST90094687	12	122238300	0.011476	2.21e-08	Adding salt to food liking || id:ebi-fl187-GCST90094687	0.000196404	159450	4.36962e-08	248927	TRUE	1.67599e-05	0.00125222	199.915	31.3223
	rs4728247	T	C	T	C	-0.051777	0.0274132	0.5937	0.595991	FALSE	FALSE	FALSE	finngen_R11_N14_ENDOMETRIOSIS_DEEP	7	131945173	0.0247891	0.268789	Deep endometriosis	ebi-fl187-GCST90094687	7	131629932	0.009105	1.32e-08	Adding salt to food liking || id:ebi-fl187-GCST90094687	0.000202771	159450	4.91278e-06	248927	TRUE	0.000177803	0.00129335	206.49	32.3381
	rs543760429	C	T	C	T	0.201008	0.077296	0.0379	0.0238624	FALSE	FALSE	FALSE	finngen_R11_N14_ENDOMETRIOSIS_DEEP	22	42751200	0.0795347	0.331124	Deep endometriosis	ebi-fl187-GCST90094687	22	43147206	0.023798	3.09e-17	Adding salt to food liking || id:ebi-fl187-GCST90094687	0.000447232	159450	3.79429e-06	248927	TRUE	2.14176e-09	0.00294657	471.212	71.3421
	rs58118091	T	G	T	G	0.054409	0.0350332	0.2819	0.254442	FALSE	FALSE	FALSE	finngen_R11_N14_ENDOMETRIOSIS_DEEP	3	60418972	0.0280229	0.211239	Deep endometriosis	ebi-fl187-GCST90094687	3	60404705	0.009976	4.94e-08	Adding salt to food liking || id:ebi-fl187-GCST90094687	0.000186521	159450	6.27859e-06	248927	TRUE	0.000507387	0.00119854	191.334	29.746
	rs61957695	G	T	G	T	-0.054026	-0.00540373	0.3921	0.440036	FALSE	FALSE	FALSE	finngen_R11_N14_ENDOMETRIOSIS_DEEP	13	66143811	0.0248591	0.827917	Deep endometriosis	ebi-fl187-GCST90094687	13	66717943	0.009457	1.14e-08	Adding salt to food liking || id:ebi-fl187-GCST90094687	0.00020464	159450	1.89823e-07	248927	TRUE	1.53075e-05	0.00139144	222.172	32.6361
	rs7591518	C	T	C	T	-0.068906	-0.0427	0.2968	0.291464	FALSE	FALSE	FALSE	finngen_R11_N14_ENDOMETRIOSIS_DEEP	2	144874510	0.0268943	0.112355	Deep endometriosis	ebi-fl187-GCST90094687	2	145632077	0.009805	2.14e-12	Adding salt to food liking || id:ebi-fl187-GCST90094687	0.000309646	159450	1.01266e-05	248927	TRUE	6.97755e-06	0.00198192	316.641	49.3877
	rs7638932	A	G	A	G	-0.075579	0.0323175	0.1999	0.180555	FALSE	FALSE	FALSE	finngen_R11_N14_ENDOMETRIOSIS_DEEP	3	60943416	0.0317312	0.308452	Deep endometriosis	ebi-fl187-GCST90094687	3	60929088	0.011238	1.79e-11	Adding salt to food liking || id:ebi-fl187-GCST90094687	0.000283584	159450	4.16708e-06	248927	TRUE	3.94908e-06	0.00182721	291.879	45.2298
	rs8012701	T	C	T	C	-0.055798	-0.032605	0.6343	0.645003	FALSE	FALSE	FALSE	finngen_R11_N14_ENDOMETRIOSIS_DEEP	14	33512724	0.0254287	0.199769	Deep endometriosis	ebi-fl187-GCST90094687	14	33981930	0.009299	1.98e-09	Adding salt to food liking || id:ebi-fl187-GCST90094687	0.00022576	159450	6.60463e-06	248927	TRUE	0.000103013	0.0014444	230.64	36.0052
	rs8016978	G	A	G	A	-0.059463	0.00157581	0.6415	0.688892	FALSE	FALSE	FALSE	finngen_R11_N14_ENDOMETRIOSIS_DEEP	14	98406313	0.0262764	0.952179	Deep endometriosis	ebi-fl187-GCST90094687	14	98872650	0.009332	1.89e-10	Adding salt to food liking || id:ebi-fl187-GCST90094687	0.000254574	159450	1.4448e-08	248927	TRUE	7.92815e-07	0.00162633	259.738	40.6017
	rs918472	A	G	A	G	-0.056606	-0.0271353	0.7173	0.717407	FALSE	FALSE	FALSE	finngen_R11_N14_ENDOMETRIOSIS_DEEP	5	171311832	0.0270633	0.316025	Deep endometriosis	ebi-fl187-GCST90094687	5	170738836	0.009969	1.39e-08	Adding salt to food liking || id:ebi-fl187-GCST90094687	0.000202169	159450	4.03866e-06	248927	TRUE	0.00014094	0.00129952	207.475	32.242
	rs11191294	G	T	G	T	-0.056951	0.144688	0.3571	0.374311	FALSE	FALSE	FALSE	finngen_R11_N14_ENDOMETRIOSIS_FALLOPIAN_TUBE	10	102466080	0.090854	0.111264	Endometriosis of fallopian tube	ebi-fl187-GCST90094687	10	104225837	0.009333	1.07e-09	Adding salt to food liking || id:ebi-fl187-GCST90094687	0.000233475	159450	2.11822e-05	119730	TRUE	0.00523144	0.00148924	237.811	37.2358
	rs13388416	G	A	G	A	0.061489	0.16954	0.2464	0.287254	FALSE	FALSE	FALSE	finngen_R11_N14_ENDOMETRIOSIS_FALLOPIAN_TUBE	2	137636923	0.0975447	0.0821978	Endometriosis of fallopian tube	ebi-fl187-GCST90094687	2	138394493	0.010384	3.22e-09	Adding salt to food liking || id:ebi-fl187-GCST90094687	0.000219862	159450	2.52308e-05	119730	TRUE	0.0103419	0.00140413	224.2	35.0643
	rs1726866	A	G	A	G	0.095422	0.0260313	0.5546	0.623544	FALSE	FALSE	FALSE	finngen_R11_N14_ENDOMETRIOSIS_FALLOPIAN_TUBE	7	141972905	0.0906229	0.773922	Endometriosis of fallopian tube	ebi-fl187-GCST90094687	7	141672705	0.009	3.12e-26	Adding salt to food liking || id:ebi-fl187-GCST90094687	0.00070451	159450	6.8916e-07	119730	TRUE	1.75162e-11	0.00449839	720.5	112.412
	rs1795966	A	G	A	G	-0.064227	0.0635129	0.8134	0.798719	FALSE	FALSE	FALSE	finngen_R11_N14_ENDOMETRIOSIS_FALLOPIAN_TUBE	12	121800394	0.109502	0.561904	Endometriosis of fallopian tube	ebi-fl187-GCST90094687	12	122238300	0.011476	2.21e-08	Adding salt to food liking || id:ebi-fl187-GCST90094687	0.000196404	159450	2.80985e-06	119730	TRUE	0.00125257	0.00125222	199.915	31.3223
	rs4728247	T	C	T	C	-0.051777	0.0431048	0.5937	0.595581	FALSE	FALSE	FALSE	finngen_R11_N14_ENDOMETRIOSIS_FALLOPIAN_TUBE	7	131945173	0.0893782	0.629611	Endometriosis of fallopian tube	ebi-fl187-GCST90094687	7	131629932	0.009105	1.32e-08	Adding salt to food liking || id:ebi-fl187-GCST90094687	0.000202771	159450	1.94264e-06	119730	TRUE	0.000781002	0.00129335	206.49	32.3381
	rs543760429	C	T	C	T	0.201008	-0.218897	0.0379	0.0235094	FALSE	FALSE	FALSE	finngen_R11_N14_ENDOMETRIOSIS_FALLOPIAN_TUBE	22	42751200	0.286234	0.444419	Endometriosis of fallopian tube	ebi-fl187-GCST90094687	22	43147206	0.023798	3.09e-17	Adding salt to food liking || id:ebi-fl187-GCST90094687	0.000447232	159450	4.88472e-06	119730	TRUE	7.30861e-07	0.00294657	471.212	71.3421
	rs58118091	T	G	T	G	0.054409	0.143741	0.2819	0.254012	FALSE	FALSE	FALSE	finngen_R11_N14_ENDOMETRIOSIS_FALLOPIAN_TUBE	3	60418972	0.101529	0.156846	Endometriosis of fallopian tube	ebi-fl187-GCST90094687	3	60404705	0.009976	4.94e-08	Adding salt to food liking || id:ebi-fl187-GCST90094687	0.000186521	159450	1.67409e-05	119730	TRUE	0.0123625	0.00119854	191.334	29.746
	rs61957695	G	T	G	T	-0.054026	0.0948898	0.3921	0.440188	FALSE	FALSE	FALSE	finngen_R11_N14_ENDOMETRIOSIS_FALLOPIAN_TUBE	13	66143811	0.089333	0.288144	Endometriosis of fallopian tube	ebi-fl187-GCST90094687	13	66717943	0.009457	1.14e-08	Adding salt to food liking || id:ebi-fl187-GCST90094687	0.00020464	159450	9.42357e-06	119730	TRUE	0.00330024	0.00139144	222.172	32.6361
	rs7591518	C	T	C	T	-0.068906	0.00918474	0.2968	0.291272	FALSE	FALSE	FALSE	finngen_R11_N14_ENDOMETRIOSIS_FALLOPIAN_TUBE	2	144874510	0.0969886	0.924554	Endometriosis of fallopian tube	ebi-fl187-GCST90094687	2	145632077	0.009805	2.14e-12	Adding salt to food liking || id:ebi-fl187-GCST90094687	0.000309646	159450	7.49025e-08	119730	TRUE	5.88701e-06	0.00198192	316.641	49.3877
	rs7638932	A	G	A	G	-0.075579	0.0349022	0.1999	0.181417	FALSE	FALSE	FALSE	finngen_R11_N14_ENDOMETRIOSIS_FALLOPIAN_TUBE	3	60943416	0.113982	0.759446	Endometriosis of fallopian tube	ebi-fl187-GCST90094687	3	60929088	0.011238	1.79e-11	Adding salt to food liking || id:ebi-fl187-GCST90094687	0.000283584	159450	7.83136e-07	119730	TRUE	3.01139e-05	0.00182721	291.879	45.2298
	rs8012701	T	C	T	C	-0.055798	0.0619193	0.6343	0.646751	FALSE	FALSE	FALSE	finngen_R11_N14_ENDOMETRIOSIS_FALLOPIAN_TUBE	14	33512724	0.0921146	0.501457	Endometriosis of fallopian tube	ebi-fl187-GCST90094687	14	33981930	0.009299	1.98e-09	Adding salt to food liking || id:ebi-fl187-GCST90094687	0.00022576	159450	3.77396e-06	119730	TRUE	0.000623065	0.0014444	230.64	36.0052
	rs8016978	G	A	G	A	-0.059463	0.162316	0.6415	0.687907	FALSE	FALSE	FALSE	finngen_R11_N14_ENDOMETRIOSIS_FALLOPIAN_TUBE	14	98406313	0.0950201	0.0875951	Endometriosis of fallopian tube	ebi-fl187-GCST90094687	14	98872650	0.009332	1.89e-10	Adding salt to food liking || id:ebi-fl187-GCST90094687	0.000254574	159450	2.43717e-05	119730	TRUE	0.00395563	0.00162633	259.738	40.6017
	rs918472	A	G	A	G	-0.056606	0.00301832	0.7173	0.717923	FALSE	FALSE	FALSE	finngen_R11_N14_ENDOMETRIOSIS_FALLOPIAN_TUBE	5	171311832	0.0979438	0.975416	Endometriosis of fallopian tube	ebi-fl187-GCST90094687	5	170738836	0.009969	1.39e-08	Adding salt to food liking || id:ebi-fl187-GCST90094687	0.000202169	159450	7.93197e-09	119730	TRUE	0.000219811	0.00129952	207.475	32.242
	rs11191294	G	T	G	T	-0.056951	-0.00865466	0.3571	0.374212	FALSE	FALSE	FALSE	finngen_R11_N14_ENDOMETRIOSIS_INTESTINE	10	102466080	0.0622778	0.889475	Endometriosis of intestine	ebi-fl187-GCST90094687	10	104225837	0.009333	1.07e-09	Adding salt to food liking || id:ebi-fl187-GCST90094687	0.000233475	159450	1.60893e-07	120034	TRUE	9.86534e-05	0.00148924	237.811	37.2358
	rs13388416	G	A	G	A	0.061489	-0.0753002	0.2464	0.287098	FALSE	FALSE	FALSE	finngen_R11_N14_ENDOMETRIOSIS_INTESTINE	2	137636923	0.0668112	0.259717	Endometriosis of intestine	ebi-fl187-GCST90094687	2	138394493	0.010384	3.22e-09	Adding salt to food liking || id:ebi-fl187-GCST90094687	0.000219862	159450	1.05826e-05	120034	TRUE	0.00245191	0.00140413	224.2	35.0643
	rs1726866	A	G	A	G	0.095422	0.0385775	0.5546	0.623577	FALSE	FALSE	FALSE	finngen_R11_N14_ENDOMETRIOSIS_INTESTINE	7	141972905	0.0616921	0.531759	Endometriosis of intestine	ebi-fl187-GCST90094687	7	141672705	0.009	3.12e-26	Adding salt to food liking || id:ebi-fl187-GCST90094687	0.00070451	159450	3.2577e-06	120034	TRUE	9.47197e-11	0.00449839	720.5	112.412
	rs1795966	A	G	A	G	-0.064227	-0.0419653	0.8134	0.798685	FALSE	FALSE	FALSE	finngen_R11_N14_ENDOMETRIOSIS_INTESTINE	12	121800394	0.0753932	0.577787	Endometriosis of intestine	ebi-fl187-GCST90094687	12	122238300	0.011476	2.21e-08	Adding salt to food liking || id:ebi-fl187-GCST90094687	0.000196404	159450	2.58118e-06	120034	TRUE	0.00116549	0.00125222	199.915	31.3223
	rs4728247	T	C	T	C	-0.051777	-0.0233831	0.5937	0.595531	FALSE	FALSE	FALSE	finngen_R11_N14_ENDOMETRIOSIS_INTESTINE	7	131945173	0.0611311	0.702085	Endometriosis of intestine	ebi-fl187-GCST90094687	7	131629932	0.009105	1.32e-08	Adding salt to food liking || id:ebi-fl187-GCST90094687	0.000202771	159450	1.21894e-06	120034	TRUE	0.000586694	0.00129335	206.49	32.3381
	rs543760429	C	T	C	T	0.201008	0.375497	0.0379	0.0235572	FALSE	FALSE	FALSE	finngen_R11_N14_ENDOMETRIOSIS_INTESTINE	22	42751200	0.19987	0.0602851	Endometriosis of intestine	ebi-fl187-GCST90094687	22	43147206	0.023798	3.09e-17	Adding salt to food liking || id:ebi-fl187-GCST90094687	0.000447232	159450	2.94041e-05	120034	TRUE	3.85661e-05	0.00294657	471.212	71.3421
	rs58118091	T	G	T	G	0.054409	0.0528041	0.2819	0.253999	FALSE	FALSE	FALSE	finngen_R11_N14_ENDOMETRIOSIS_INTESTINE	3	60418972	0.0689342	0.443671	Endometriosis of intestine	ebi-fl187-GCST90094687	3	60404705	0.009976	4.94e-08	Adding salt to food liking || id:ebi-fl187-GCST90094687	0.000186521	159450	4.8884e-06	120034	TRUE	0.00273938	0.00119854	191.334	29.746
	rs61957695	G	T	G	T	-0.054026	-0.0582942	0.3921	0.440087	FALSE	FALSE	FALSE	finngen_R11_N14_ENDOMETRIOSIS_INTESTINE	13	66143811	0.0611206	0.340207	Endometriosis of intestine	ebi-fl187-GCST90094687	13	66717943	0.009457	1.14e-08	Adding salt to food liking || id:ebi-fl187-GCST90094687	0.00020464	159450	7.57836e-06	120034	TRUE	0.00249992	0.00139144	222.172	32.6361
	rs7591518	C	T	C	T	-0.068906	0.0254366	0.2968	0.291308	FALSE	FALSE	FALSE	finngen_R11_N14_ENDOMETRIOSIS_INTESTINE	2	144874510	0.0658885	0.699455	Endometriosis of intestine	ebi-fl187-GCST90094687	2	145632077	0.009805	2.14e-12	Adding salt to food liking || id:ebi-fl187-GCST90094687	0.000309646	159450	1.24166e-06	120034	TRUE	1.60537e-05	0.00198192	316.641	49.3877
	rs7638932	A	G	A	G	-0.075579	0.0254681	0.1999	0.181421	FALSE	FALSE	FALSE	finngen_R11_N14_ENDOMETRIOSIS_INTESTINE	3	60943416	0.0782571	0.744847	Endometriosis of intestine	ebi-fl187-GCST90094687	3	60929088	0.011238	1.79e-11	Adding salt to food liking || id:ebi-fl187-GCST90094687	0.000283584	159450	8.82365e-07	120034	TRUE	3.16316e-05	0.00182721	291.879	45.2298
	rs8012701	T	C	T	C	-0.055798	0.000465604	0.6343	0.646718	FALSE	FALSE	FALSE	finngen_R11_N14_ENDOMETRIOSIS_INTESTINE	14	33512724	0.062609	0.994066	Endometriosis of intestine	ebi-fl187-GCST90094687	14	33981930	0.009299	1.98e-09	Adding salt to food liking || id:ebi-fl187-GCST90094687	0.00022576	159450	4.60747e-10	120034	TRUE	8.61548e-05	0.0014444	230.64	36.0052
	rs8016978	G	A	G	A	-0.059463	0.00519498	0.6415	0.687834	FALSE	FALSE	FALSE	finngen_R11_N14_ENDOMETRIOSIS_INTESTINE	14	98406313	0.0645807	0.935886	Endometriosis of intestine	ebi-fl187-GCST90094687	14	98872650	0.009332	1.89e-10	Adding salt to food liking || id:ebi-fl187-GCST90094687	0.000254574	159450	5.39095e-08	120034	TRUE	3.87345e-05	0.00162633	259.738	40.6017
	rs918472	A	G	A	G	-0.056606	-0.0419714	0.7173	0.717875	FALSE	FALSE	FALSE	finngen_R11_N14_ENDOMETRIOSIS_INTESTINE	5	171311832	0.0665438	0.528214	Endometriosis of intestine	ebi-fl187-GCST90094687	5	170738836	0.009969	1.39e-08	Adding salt to food liking || id:ebi-fl187-GCST90094687	0.000202169	159450	3.31431e-06	120034	TRUE	0.0011759	0.00129952	207.475	32.242
	rs11191294	G	T	G	T	-0.056951	0.0334983	0.3571	0.374488	FALSE	FALSE	FALSE	finngen_R11_N14_ENDOMETRIOSIS_NOS	10	102466080	0.0245167	0.17183	Unspecified/other endometriosis	ebi-fl187-GCST90094687	10	104225837	0.009333	1.07e-09	Adding salt to food liking || id:ebi-fl187-GCST90094687	0.000233475	159450	1.51518e-05	123213	TRUE	0.00267862	0.00148924	237.811	37.2358
	rs13388416	G	A	G	A	0.061489	0.00651465	0.2464	0.287228	FALSE	FALSE	FALSE	finngen_R11_N14_ENDOMETRIOSIS_NOS	2	137636923	0.0262544	0.80403	Unspecified/other endometriosis	ebi-fl187-GCST90094687	2	138394493	0.010384	3.22e-09	Adding salt to food liking || id:ebi-fl187-GCST90094687	0.000219862	159450	4.99722e-07	123213	TRUE	0.000196853	0.00140413	224.2	35.0643
	rs1726866	A	G	A	G	0.095422	0.0323986	0.5546	0.623809	FALSE	FALSE	FALSE	finngen_R11_N14_ENDOMETRIOSIS_NOS	7	141972905	0.0244085	0.184393	Unspecified/other endometriosis	ebi-fl187-GCST90094687	7	141672705	0.009	3.12e-26	Adding salt to food liking || id:ebi-fl187-GCST90094687	0.00070451	159450	1.42993e-05	123213	TRUE	1.94599e-09	0.00449839	720.5	112.412
	rs1795966	A	G	A	G	-0.064227	-0.0231745	0.8134	0.798608	FALSE	FALSE	FALSE	finngen_R11_N14_ENDOMETRIOSIS_NOS	12	121800394	0.0296336	0.434193	Unspecified/other endometriosis	ebi-fl187-GCST90094687	12	122238300	0.011476	2.21e-08	Adding salt to food liking || id:ebi-fl187-GCST90094687	0.000196404	159450	4.96364e-06	123213	TRUE	0.00188639	0.00125222	199.915	31.3223
	rs4728247	T	C	T	C	-0.051777	-0.0250588	0.5937	0.595383	FALSE	FALSE	FALSE	finngen_R11_N14_ENDOMETRIOSIS_NOS	7	131945173	0.0241118	0.298678	Unspecified/other endometriosis	ebi-fl187-GCST90094687	7	131629932	0.009105	1.32e-08	Adding salt to food liking || id:ebi-fl187-GCST90094687	0.000202771	159450	8.76613e-06	123213	TRUE	0.00294153	0.00129335	206.49	32.3381
	rs543760429	C	T	C	T	0.201008	-0.0536775	0.0379	0.0234641	FALSE	FALSE	FALSE	finngen_R11_N14_ENDOMETRIOSIS_NOS	22	42751200	0.0794046	0.499041	Unspecified/other endometriosis	ebi-fl187-GCST90094687	22	43147206	0.023798	3.09e-17	Adding salt to food liking || id:ebi-fl187-GCST90094687	0.000447232	159450	3.70887e-06	123213	TRUE	4.01167e-07	0.00294657	471.212	71.3421
	rs58118091	T	G	T	G	0.054409	0.00945604	0.2819	0.253981	FALSE	FALSE	FALSE	finngen_R11_N14_ENDOMETRIOSIS_NOS	3	60418972	0.0272742	0.728814	Unspecified/other endometriosis	ebi-fl187-GCST90094687	3	60404705	0.009976	4.94e-08	Adding salt to food liking || id:ebi-fl187-GCST90094687	0.000186521	159450	9.75584e-07	123213	TRUE	0.000836726	0.00119854	191.334	29.746
	rs61957695	G	T	G	T	-0.054026	-0.00110706	0.3921	0.440153	FALSE	FALSE	FALSE	finngen_R11_N14_ENDOMETRIOSIS_NOS	13	66143811	0.0241595	0.963451	Unspecified/other endometriosis	ebi-fl187-GCST90094687	13	66717943	0.009457	1.14e-08	Adding salt to food liking || id:ebi-fl187-GCST90094687	0.00020464	159450	1.70419e-08	123213	TRUE	0.000186088	0.00139144	222.172	32.6361
	rs7591518	C	T	C	T	-0.068906	-0.0346844	0.2968	0.291069	FALSE	FALSE	FALSE	finngen_R11_N14_ENDOMETRIOSIS_NOS	2	144874510	0.0261315	0.184409	Unspecified/other endometriosis	ebi-fl187-GCST90094687	2	145632077	0.009805	2.14e-12	Adding salt to food liking || id:ebi-fl187-GCST90094687	0.000309646	159450	1.42983e-05	123213	TRUE	0.000269798	0.00198192	316.641	49.3877
	rs7638932	A	G	A	G	-0.075579	0.00984509	0.1999	0.181473	FALSE	FALSE	FALSE	finngen_R11_N14_ENDOMETRIOSIS_NOS	3	60943416	0.0307336	0.748714	Unspecified/other endometriosis	ebi-fl187-GCST90094687	3	60929088	0.011238	1.79e-11	Adding salt to food liking || id:ebi-fl187-GCST90094687	0.000283584	159450	8.32842e-07	123213	TRUE	2.6761e-05	0.00182721	291.879	45.2298
	rs8012701	T	C	T	C	-0.055798	-0.017491	0.6343	0.646612	FALSE	FALSE	FALSE	finngen_R11_N14_ENDOMETRIOSIS_NOS	14	33512724	0.0247849	0.480368	Unspecified/other endometriosis	ebi-fl187-GCST90094687	14	33981930	0.009299	1.98e-09	Adding salt to food liking || id:ebi-fl187-GCST90094687	0.00022576	159450	4.04207e-06	123213	TRUE	0.000600366	0.0014444	230.64	36.0052
	rs8016978	G	A	G	A	-0.059463	0.0199092	0.6415	0.687956	FALSE	FALSE	FALSE	finngen_R11_N14_ENDOMETRIOSIS_NOS	14	98406313	0.0255068	0.435069	Unspecified/other endometriosis	ebi-fl187-GCST90094687	14	98872650	0.009332	1.89e-10	Adding salt to food liking || id:ebi-fl187-GCST90094687	0.000254574	159450	4.94475e-06	123213	TRUE	0.000294035	0.00162633	259.738	40.6017
	rs918472	A	G	A	G	-0.056606	-0.0120411	0.7173	0.717851	FALSE	FALSE	FALSE	finngen_R11_N14_ENDOMETRIOSIS_NOS	5	171311832	0.0263861	0.648143	Unspecified/other endometriosis	ebi-fl187-GCST90094687	5	170738836	0.009969	1.39e-08	Adding salt to food liking || id:ebi-fl187-GCST90094687	0.000202169	159450	1.69018e-06	123213	TRUE	0.000659171	0.00129952	207.475	32.242
	rs11191294	G	T	G	T	-0.056951	0.0444608	0.3571	0.374761	FALSE	FALSE	FALSE	finngen_R11_N14_ENDOMETRIOSIS_OVARY	10	102466080	0.0181002	0.0140352	Endometriosis of ovary	ebi-fl187-GCST90094687	10	104225837	0.009333	1.07e-09	Adding salt to food liking || id:ebi-fl187-GCST90094687	0.000233475	159450	4.7672e-05	126564	TRUE	0.0260814	0.00148924	237.811	37.2358
	rs13388416	G	A	G	A	0.061489	0.0297988	0.2464	0.287493	FALSE	FALSE	FALSE	finngen_R11_N14_ENDOMETRIOSIS_OVARY	2	137636923	0.0194304	0.125124	Endometriosis of ovary	ebi-fl187-GCST90094687	2	138394493	0.010384	3.22e-09	Adding salt to food liking || id:ebi-fl187-GCST90094687	0.000219862	159450	1.85833e-05	126564	TRUE	0.00520863	0.00140413	224.2	35.0643
	rs1726866	A	G	A	G	0.095422	-0.00610538	0.5546	0.623411	FALSE	FALSE	FALSE	finngen_R11_N14_ENDOMETRIOSIS_OVARY	7	141972905	0.0180115	0.734631	Endometriosis of ovary	ebi-fl187-GCST90094687	7	141672705	0.009	3.12e-26	Adding salt to food liking || id:ebi-fl187-GCST90094687	0.00070451	159450	9.07866e-07	126564	TRUE	1.0539e-11	0.00449839	720.5	112.412
	rs1795966	A	G	A	G	-0.064227	-0.0187095	0.8134	0.798559	FALSE	FALSE	FALSE	finngen_R11_N14_ENDOMETRIOSIS_OVARY	12	121800394	0.0218852	0.392611	Endometriosis of ovary	ebi-fl187-GCST90094687	12	122238300	0.011476	2.21e-08	Adding salt to food liking || id:ebi-fl187-GCST90094687	0.000196404	159450	5.77454e-06	126564	TRUE	0.00203883	0.00125222	199.915	31.3223
	rs4728247	T	C	T	C	-0.051777	-0.00723551	0.5937	0.595541	FALSE	FALSE	FALSE	finngen_R11_N14_ENDOMETRIOSIS_OVARY	7	131945173	0.0178427	0.685098	Endometriosis of ovary	ebi-fl187-GCST90094687	7	131629932	0.009105	1.32e-08	Adding salt to food liking || id:ebi-fl187-GCST90094687	0.000202771	159450	1.29931e-06	126564	TRUE	0.000501564	0.00129335	206.49	32.3381
	rs543760429	C	T	C	T	0.201008	0.0234595	0.0379	0.0235702	FALSE	FALSE	FALSE	finngen_R11_N14_ENDOMETRIOSIS_OVARY	22	42751200	0.0573642	0.682571	Endometriosis of ovary	ebi-fl187-GCST90094687	22	43147206	0.023798	3.09e-17	Adding salt to food liking || id:ebi-fl187-GCST90094687	0.000447232	159450	1.32145e-06	126564	TRUE	1.07901e-07	0.00294657	471.212	71.3421
	rs58118091	T	G	T	G	0.054409	0.00529128	0.2819	0.254007	FALSE	FALSE	FALSE	finngen_R11_N14_ENDOMETRIOSIS_OVARY	3	60418972	0.0201755	0.793118	Endometriosis of ovary	ebi-fl187-GCST90094687	3	60404705	0.009976	4.94e-08	Adding salt to food liking || id:ebi-fl187-GCST90094687	0.000186521	159450	5.43462e-07	126564	TRUE	0.000598876	0.00119854	191.334	29.746
	rs61957695	G	T	G	T	-0.054026	0.0185513	0.3921	0.440398	FALSE	FALSE	FALSE	finngen_R11_N14_ENDOMETRIOSIS_OVARY	13	66143811	0.0178616	0.298985	Endometriosis of ovary	ebi-fl187-GCST90094687	13	66717943	0.009457	1.14e-08	Adding salt to food liking || id:ebi-fl187-GCST90094687	0.00020464	159450	8.52317e-06	126564	TRUE	0.00248953	0.00139144	222.172	32.6361
	rs7591518	C	T	C	T	-0.068906	-0.0258037	0.2968	0.290976	FALSE	FALSE	FALSE	finngen_R11_N14_ENDOMETRIOSIS_OVARY	2	144874510	0.0193755	0.182937	Endometriosis of ovary	ebi-fl187-GCST90094687	2	145632077	0.009805	2.14e-12	Adding salt to food liking || id:ebi-fl187-GCST90094687	0.000309646	159450	1.40136e-05	126564	TRUE	0.000232998	0.00198192	316.641	49.3877
	rs7638932	A	G	A	G	-0.075579	0.023436	0.1999	0.181583	FALSE	FALSE	FALSE	finngen_R11_N14_ENDOMETRIOSIS_OVARY	3	60943416	0.0227668	0.303293	Endometriosis of ovary	ebi-fl187-GCST90094687	3	60929088	0.011238	1.79e-11	Adding salt to food liking || id:ebi-fl187-GCST90094687	0.000283584	159450	8.37252e-06	126564	TRUE	0.00021144	0.00182721	291.879	45.2298
	rs8012701	T	C	T	C	-0.055798	-0.0109369	0.6343	0.646518	FALSE	FALSE	FALSE	finngen_R11_N14_ENDOMETRIOSIS_OVARY	14	33512724	0.0182827	0.549698	Endometriosis of ovary	ebi-fl187-GCST90094687	14	33981930	0.009299	1.98e-09	Adding salt to food liking || id:ebi-fl187-GCST90094687	0.00022576	159450	2.8275e-06	126564	TRUE	0.000392987	0.0014444	230.64	36.0052
	rs8016978	G	A	G	A	-0.059463	-0.0146895	0.6415	0.687628	FALSE	FALSE	FALSE	finngen_R11_N14_ENDOMETRIOSIS_OVARY	14	98406313	0.0188566	0.435975	Endometriosis of ovary	ebi-fl187-GCST90094687	14	98872650	0.009332	1.89e-10	Adding salt to food liking || id:ebi-fl187-GCST90094687	0.000254574	159450	4.79493e-06	126564	TRUE	0.000255323	0.00162633	259.738	40.6017
	rs918472	A	G	A	G	-0.056606	-0.0304623	0.7173	0.717528	FALSE	FALSE	FALSE	finngen_R11_N14_ENDOMETRIOSIS_OVARY	5	171311832	0.0194444	0.1172	Endometriosis of ovary	ebi-fl187-GCST90094687	5	170738836	0.009969	1.39e-08	Adding salt to food liking || id:ebi-fl187-GCST90094687	0.000202169	159450	1.93921e-05	126564	TRUE	0.0091246	0.00129952	207.475	32.242
	rs11191294	G	T	G	T	-0.056951	0.0286339	0.3571	0.374601	FALSE	FALSE	FALSE	finngen_R11_N14_ENDOMETRIOSIS_PELVICPERITONEUM	10	102466080	0.018326	0.118176	Endometriosis of pelvic peritoneum	ebi-fl187-GCST90094687	10	104225837	0.009333	1.07e-09	Adding salt to food liking || id:ebi-fl187-GCST90094687	0.000233475	159450	1.93202e-05	126361	TRUE	0.00385015	0.00148924	237.811	37.2358
	rs13388416	G	A	G	A	0.061489	0.0115091	0.2464	0.287312	FALSE	FALSE	FALSE	finngen_R11_N14_ENDOMETRIOSIS_PELVICPERITONEUM	2	137636923	0.0196173	0.557417	Endometriosis of pelvic peritoneum	ebi-fl187-GCST90094687	2	138394493	0.010384	3.22e-09	Adding salt to food liking || id:ebi-fl187-GCST90094687	0.000219862	159450	2.72394e-06	126361	TRUE	0.000467097	0.00140413	224.2	35.0643
	rs1726866	A	G	A	G	0.095422	-0.0117997	0.5546	0.623392	FALSE	FALSE	FALSE	finngen_R11_N14_ENDOMETRIOSIS_PELVICPERITONEUM	7	141972905	0.0182017	0.516807	Endometriosis of pelvic peritoneum	ebi-fl187-GCST90094687	7	141672705	0.009	3.12e-26	Adding salt to food liking || id:ebi-fl187-GCST90094687	0.00070451	159450	3.32591e-06	126361	TRUE	5.21471e-11	0.00449839	720.5	112.412
	rs1795966	A	G	A	G	-0.064227	-0.00141264	0.8134	0.798704	FALSE	FALSE	FALSE	finngen_R11_N14_ENDOMETRIOSIS_PELVICPERITONEUM	12	121800394	0.0221285	0.949099	Endometriosis of pelvic peritoneum	ebi-fl187-GCST90094687	12	122238300	0.011476	2.21e-08	Adding salt to food liking || id:ebi-fl187-GCST90094687	0.000196404	159450	3.22517e-08	126361	TRUE	0.000239274	0.00125222	199.915	31.3223
	rs4728247	T	C	T	C	-0.051777	-0.0218007	0.5937	0.595351	FALSE	FALSE	FALSE	finngen_R11_N14_ENDOMETRIOSIS_PELVICPERITONEUM	7	131945173	0.0179908	0.225599	Endometriosis of pelvic peritoneum	ebi-fl187-GCST90094687	7	131629932	0.009105	1.32e-08	Adding salt to food liking || id:ebi-fl187-GCST90094687	0.000202771	159450	1.16206e-05	126361	TRUE	0.00402854	0.00129335	206.49	32.3381
	rs543760429	C	T	C	T	0.201008	-0.0473768	0.0379	0.023463	FALSE	FALSE	FALSE	finngen_R11_N14_ENDOMETRIOSIS_PELVICPERITONEUM	22	42751200	0.0584807	0.417867	Endometriosis of pelvic peritoneum	ebi-fl187-GCST90094687	22	43147206	0.023798	3.09e-17	Adding salt to food liking || id:ebi-fl187-GCST90094687	0.000447232	159450	5.19395e-06	126361	TRUE	5.42533e-07	0.00294657	471.212	71.3421
	rs58118091	T	G	T	G	0.054409	0.00514785	0.2819	0.253973	FALSE	FALSE	FALSE	finngen_R11_N14_ENDOMETRIOSIS_PELVICPERITONEUM	3	60418972	0.0203873	0.800653	Endometriosis of pelvic peritoneum	ebi-fl187-GCST90094687	3	60404705	0.009976	4.94e-08	Adding salt to food liking || id:ebi-fl187-GCST90094687	0.000186521	159450	5.04575e-07	126361	TRUE	0.000586634	0.00119854	191.334	29.746
	rs61957695	G	T	G	T	-0.054026	-0.0112129	0.3921	0.439989	FALSE	FALSE	FALSE	finngen_R11_N14_ENDOMETRIOSIS_PELVICPERITONEUM	13	66143811	0.0180408	0.534252	Endometriosis of pelvic peritoneum	ebi-fl187-GCST90094687	13	66717943	0.009457	1.14e-08	Adding salt to food liking || id:ebi-fl187-GCST90094687	0.00020464	159450	3.05715e-06	126361	TRUE	0.000855571	0.00139144	222.172	32.6361
	rs7591518	C	T	C	T	-0.068906	-0.0351085	0.2968	0.290926	FALSE	FALSE	FALSE	finngen_R11_N14_ENDOMETRIOSIS_PELVICPERITONEUM	2	144874510	0.019535	0.0723019	Endometriosis of pelvic peritoneum	ebi-fl187-GCST90094687	2	145632077	0.009805	2.14e-12	Adding salt to food liking || id:ebi-fl187-GCST90094687	0.000309646	159450	2.55612e-05	126361	TRUE	0.000867925	0.00198192	316.641	49.3877
	rs7638932	A	G	A	G	-0.075579	-0.00524575	0.1999	0.18134	FALSE	FALSE	FALSE	finngen_R11_N14_ENDOMETRIOSIS_PELVICPERITONEUM	3	60943416	0.0230153	0.819705	Endometriosis of pelvic peritoneum	ebi-fl187-GCST90094687	3	60929088	0.011238	1.79e-11	Adding salt to food liking || id:ebi-fl187-GCST90094687	0.000283584	159450	4.11127e-07	126361	TRUE	1.69803e-05	0.00182721	291.879	45.2298
	rs8012701	T	C	T	C	-0.055798	-0.0279782	0.6343	0.646403	FALSE	FALSE	FALSE	finngen_R11_N14_ENDOMETRIOSIS_PELVICPERITONEUM	14	33512724	0.0184967	0.13038	Endometriosis of pelvic peritoneum	ebi-fl187-GCST90094687	14	33981930	0.009299	1.98e-09	Adding salt to food liking || id:ebi-fl187-GCST90094687	0.00022576	159450	1.81066e-05	126361	TRUE	0.00423866	0.0014444	230.64	36.0052
	rs8016978	G	A	G	A	-0.059463	0.00606883	0.6415	0.687911	FALSE	FALSE	FALSE	finngen_R11_N14_ENDOMETRIOSIS_PELVICPERITONEUM	14	98406313	0.0190877	0.750526	Endometriosis of pelvic peritoneum	ebi-fl187-GCST90094687	14	98872650	0.009332	1.89e-10	Adding salt to food liking || id:ebi-fl187-GCST90094687	0.000254574	159450	8.00011e-07	126361	TRUE	6.35744e-05	0.00162633	259.738	40.6017
	rs918472	A	G	A	G	-0.056606	-0.0253428	0.7173	0.717692	FALSE	FALSE	FALSE	finngen_R11_N14_ENDOMETRIOSIS_PELVICPERITONEUM	5	171311832	0.0197057	0.198419	Endometriosis of pelvic peritoneum	ebi-fl187-GCST90094687	5	170738836	0.009969	1.39e-08	Adding salt to food liking || id:ebi-fl187-GCST90094687	0.000202169	159450	1.30892e-05	126361	TRUE	0.00488067	0.00129952	207.475	32.242
	rs11191294	G	T	G	T	-0.056951	0.0277077	0.3571	0.374369	FALSE	FALSE	FALSE	finngen_R11_N14_ENDOMETRIOSIS_RECTPVAGSEPT_VAGINA	10	102466080	0.0277892	0.318733	Endometriosis of rectovaginal septum and vagina	ebi-fl187-GCST90094687	10	104225837	0.009333	1.07e-09	Adding salt to food liking || id:ebi-fl187-GCST90094687	0.000233475	159450	8.12228e-06	122398	TRUE	0.00107122	0.00148924	237.811	37.2358
	rs13388416	G	A	G	A	0.061489	-0.0248323	0.2464	0.287073	FALSE	FALSE	FALSE	finngen_R11_N14_ENDOMETRIOSIS_RECTPVAGSEPT_VAGINA	2	137636923	0.0297062	0.403194	Endometriosis of rectovaginal septum and vagina	ebi-fl187-GCST90094687	2	138394493	0.010384	3.22e-09	Adding salt to food liking || id:ebi-fl187-GCST90094687	0.000219862	159450	5.70913e-06	122398	TRUE	0.00106291	0.00140413	224.2	35.0643
	rs1726866	A	G	A	G	0.095422	0.0656279	0.5546	0.623903	FALSE	FALSE	FALSE	finngen_R11_N14_ENDOMETRIOSIS_RECTPVAGSEPT_VAGINA	7	141972905	0.0276162	0.0174812	Endometriosis of rectovaginal septum and vagina	ebi-fl187-GCST90094687	7	141672705	0.009	3.12e-26	Adding salt to food liking || id:ebi-fl187-GCST90094687	0.00070451	159450	4.61383e-05	122398	TRUE	2.00739e-07	0.00449839	720.5	112.412
	rs1795966	A	G	A	G	-0.064227	-0.0128929	0.8134	0.798706	FALSE	FALSE	FALSE	finngen_R11_N14_ENDOMETRIOSIS_RECTPVAGSEPT_VAGINA	12	121800394	0.033668	0.701762	Endometriosis of rectovaginal septum and vagina	ebi-fl187-GCST90094687	12	122238300	0.011476	2.21e-08	Adding salt to food liking || id:ebi-fl187-GCST90094687	0.000196404	159450	1.19812e-06	122398	TRUE	0.00067394	0.00125222	199.915	31.3223
	rs4728247	T	C	T	C	-0.051777	0.0221219	0.5937	0.595738	FALSE	FALSE	FALSE	finngen_R11_N14_ENDOMETRIOSIS_RECTPVAGSEPT_VAGINA	7	131945173	0.0272875	0.417538	Endometriosis of rectovaginal septum and vagina	ebi-fl187-GCST90094687	7	131629932	0.009105	1.32e-08	Adding salt to food liking || id:ebi-fl187-GCST90094687	0.000202771	159450	5.36967e-06	122398	TRUE	0.00170367	0.00129335	206.49	32.3381
	rs543760429	C	T	C	T	0.201008	0.114446	0.0379	0.0235909	FALSE	FALSE	FALSE	finngen_R11_N14_ENDOMETRIOSIS_RECTPVAGSEPT_VAGINA	22	42751200	0.0879339	0.193086	Endometriosis of rectovaginal septum and vagina	ebi-fl187-GCST90094687	22	43147206	0.023798	3.09e-17	Adding salt to food liking || id:ebi-fl187-GCST90094687	0.000447232	159450	1.38393e-05	122398	TRUE	4.50179e-06	0.00294657	471.212	71.3421
	rs58118091	T	G	T	G	0.054409	0.052173	0.2819	0.254188	FALSE	FALSE	FALSE	finngen_R11_N14_ENDOMETRIOSIS_RECTPVAGSEPT_VAGINA	3	60418972	0.0307941	0.0902173	Endometriosis of rectovaginal septum and vagina	ebi-fl187-GCST90094687	3	60404705	0.009976	4.94e-08	Adding salt to food liking || id:ebi-fl187-GCST90094687	0.000186521	159450	2.3452e-05	122398	TRUE	0.0203583	0.00119854	191.334	29.746
	rs61957695	G	T	G	T	-0.054026	0.00213568	0.3921	0.440152	FALSE	FALSE	FALSE	finngen_R11_N14_ENDOMETRIOSIS_RECTPVAGSEPT_VAGINA	13	66143811	0.0273336	0.937722	Endometriosis of rectovaginal septum and vagina	ebi-fl187-GCST90094687	13	66717943	0.009457	1.14e-08	Adding salt to food liking || id:ebi-fl187-GCST90094687	0.00020464	159450	4.98783e-08	122398	TRUE	0.000210746	0.00139144	222.172	32.6361
	rs7591518	C	T	C	T	-0.068906	-0.0571116	0.2968	0.290997	FALSE	FALSE	FALSE	finngen_R11_N14_ENDOMETRIOSIS_RECTPVAGSEPT_VAGINA	2	144874510	0.029601	0.0536834	Endometriosis of rectovaginal septum and vagina	ebi-fl187-GCST90094687	2	145632077	0.009805	2.14e-12	Adding salt to food liking || id:ebi-fl187-GCST90094687	0.000309646	159450	3.04127e-05	122398	TRUE	0.00147418	0.00198192	316.641	49.3877
	rs7638932	A	G	A	G	-0.075579	0.0175404	0.1999	0.181467	FALSE	FALSE	FALSE	finngen_R11_N14_ENDOMETRIOSIS_RECTPVAGSEPT_VAGINA	3	60943416	0.0347636	0.613865	Endometriosis of rectovaginal septum and vagina	ebi-fl187-GCST90094687	3	60929088	0.011238	1.79e-11	Adding salt to food liking || id:ebi-fl187-GCST90094687	0.000283584	159450	2.07999e-06	122398	TRUE	5.0742e-05	0.00182721	291.879	45.2298
	rs8012701	T	C	T	C	-0.055798	-0.0439031	0.6343	0.646451	FALSE	FALSE	FALSE	finngen_R11_N14_ENDOMETRIOSIS_RECTPVAGSEPT_VAGINA	14	33512724	0.0279908	0.116769	Endometriosis of rectovaginal septum and vagina	ebi-fl187-GCST90094687	14	33981930	0.009299	1.98e-09	Adding salt to food liking || id:ebi-fl187-GCST90094687	0.00022576	159450	2.00994e-05	122398	TRUE	0.00553146	0.0014444	230.64	36.0052
	rs8016978	G	A	G	A	-0.059463	0.0224025	0.6415	0.687861	FALSE	FALSE	FALSE	finngen_R11_N14_ENDOMETRIOSIS_RECTPVAGSEPT_VAGINA	14	98406313	0.0287795	0.436323	Endometriosis of rectovaginal septum and vagina	ebi-fl187-GCST90094687	14	98872650	0.009332	1.89e-10	Adding salt to food liking || id:ebi-fl187-GCST90094687	0.000254574	159450	4.95059e-06	122398	TRUE	0.000302239	0.00162633	259.738	40.6017
	rs918472	A	G	A	G	-0.056606	-0.0263435	0.7173	0.71779	FALSE	FALSE	FALSE	finngen_R11_N14_ENDOMETRIOSIS_RECTPVAGSEPT_VAGINA	5	171311832	0.0298056	0.37678	Endometriosis of rectovaginal septum and vagina	ebi-fl187-GCST90094687	5	170738836	0.009969	1.39e-08	Adding salt to food liking || id:ebi-fl187-GCST90094687	0.000202169	159450	6.38236e-06	122398	TRUE	0.00209123	0.00129952	207.475	32.242
	rs11191294	G	T	G	T	-0.056951	-0.281557	0.3571	0.374176	FALSE	FALSE	FALSE	finngen_R11_N14_ENDOMETRIOSIS_SKIN_SCAR	10	102466080	0.143016	0.0489869	Endometriosis in cutaneous scar	ebi-fl187-GCST90094687	10	104225837	0.009333	1.07e-09	Adding salt to food liking || id:ebi-fl187-GCST90094687	0.000233475	159450	3.2413e-05	119574	TRUE	0.0122024	0.00148924	237.811	37.2358
	rs13388416	G	A	G	A	0.061489	0.100966	0.2464	0.287194	FALSE	FALSE	FALSE	finngen_R11_N14_ENDOMETRIOSIS_SKIN_SCAR	2	137636923	0.153042	0.509432	Endometriosis in cutaneous scar	ebi-fl187-GCST90094687	2	138394493	0.010384	3.22e-09	Adding salt to food liking || id:ebi-fl187-GCST90094687	0.000219862	159450	3.63997e-06	119574	TRUE	0.000731381	0.00140413	224.2	35.0643
	rs1726866	A	G	A	G	0.095422	0.219604	0.5546	0.623576	FALSE	FALSE	FALSE	finngen_R11_N14_ENDOMETRIOSIS_SKIN_SCAR	7	141972905	0.141467	0.120583	Endometriosis in cutaneous scar	ebi-fl187-GCST90094687	7	141672705	0.009	3.12e-26	Adding salt to food liking || id:ebi-fl187-GCST90094687	0.00070451	159450	2.01526e-05	119574	TRUE	8.0992e-09	0.00449839	720.5	112.412
	rs1795966	A	G	A	G	-0.064227	-0.070203	0.8134	0.798695	FALSE	FALSE	FALSE	finngen_R11_N14_ENDOMETRIOSIS_SKIN_SCAR	12	121800394	0.173143	0.685138	Endometriosis in cutaneous scar	ebi-fl187-GCST90094687	12	122238300	0.011476	2.21e-08	Adding salt to food liking || id:ebi-fl187-GCST90094687	0.000196404	159450	1.3749e-06	119574	TRUE	0.00078766	0.00125222	199.915	31.3223
	rs4728247	T	C	T	C	-0.051777	-0.301864	0.5937	0.595475	FALSE	FALSE	FALSE	finngen_R11_N14_ENDOMETRIOSIS_SKIN_SCAR	7	131945173	0.125175	0.0158851	Endometriosis in cutaneous scar	ebi-fl187-GCST90094687	7	131629932	0.009105	1.32e-08	Adding salt to food liking || id:ebi-fl187-GCST90094687	0.000202771	159450	4.86336e-05	119574	TRUE	0.057492	0.00129335	206.49	32.3381
	rs543760429	C	T	C	T	0.201008	0.0433163	0.0379	0.0235192	FALSE	FALSE	FALSE	finngen_R11_N14_ENDOMETRIOSIS_SKIN_SCAR	22	42751200	0.465298	0.925829	Endometriosis in cutaneous scar	ebi-fl187-GCST90094687	22	43147206	0.023798	3.09e-17	Adding salt to food liking || id:ebi-fl187-GCST90094687	0.000447232	159450	7.24788e-08	119574	TRUE	4.80198e-08	0.00294657	471.212	71.3421
	rs58118091	T	G	T	G	0.054409	-0.30179	0.2819	0.253903	FALSE	FALSE	FALSE	finngen_R11_N14_ENDOMETRIOSIS_SKIN_SCAR	3	60418972	0.159369	0.0582707	Endometriosis in cutaneous scar	ebi-fl187-GCST90094687	3	60404705	0.009976	4.94e-08	Adding salt to food liking || id:ebi-fl187-GCST90094687	0.000186521	159450	2.99888e-05	119574	TRUE	0.0324569	0.00119854	191.334	29.746
	rs61957695	G	T	G	T	-0.054026	0.0135756	0.3921	0.440134	FALSE	FALSE	FALSE	finngen_R11_N14_ENDOMETRIOSIS_SKIN_SCAR	13	66143811	0.140335	0.922935	Endometriosis in cutaneous scar	ebi-fl187-GCST90094687	13	66717943	0.009457	1.14e-08	Adding salt to food liking || id:ebi-fl187-GCST90094687	0.00020464	159450	7.8263e-08	119574	TRUE	0.000245879	0.00139144	222.172	32.6361
	rs7591518	C	T	C	T	-0.068906	-0.0635226	0.2968	0.291261	FALSE	FALSE	FALSE	finngen_R11_N14_ENDOMETRIOSIS_SKIN_SCAR	2	144874510	0.152809	0.677629	Endometriosis in cutaneous scar	ebi-fl187-GCST90094687	2	145632077	0.009805	2.14e-12	Adding salt to food liking || id:ebi-fl187-GCST90094687	0.000309646	159450	1.4452e-06	119574	TRUE	1.81906e-05	0.00198192	316.641	49.3877
	rs7638932	A	G	A	G	-0.075579	-0.0294213	0.1999	0.181399	FALSE	FALSE	FALSE	finngen_R11_N14_ENDOMETRIOSIS_SKIN_SCAR	3	60943416	0.181246	0.871047	Endometriosis in cutaneous scar	ebi-fl187-GCST90094687	3	60929088	0.011238	1.79e-11	Adding salt to food liking || id:ebi-fl187-GCST90094687	0.000283584	159450	2.20372e-07	119574	TRUE	1.87176e-05	0.00182721	291.879	45.2298
	rs8012701	T	C	T	C	-0.055798	0.0896228	0.6343	0.646735	FALSE	FALSE	FALSE	finngen_R11_N14_ENDOMETRIOSIS_SKIN_SCAR	14	33512724	0.144756	0.53583	Endometriosis in cutaneous scar	ebi-fl187-GCST90094687	14	33981930	0.009299	1.98e-09	Adding salt to food liking || id:ebi-fl187-GCST90094687	0.00022576	159450	3.20577e-06	119574	TRUE	0.000540413	0.0014444	230.64	36.0052
	rs8016978	G	A	G	A	-0.059463	-0.105032	0.6415	0.68781	FALSE	FALSE	FALSE	finngen_R11_N14_ENDOMETRIOSIS_SKIN_SCAR	14	98406313	0.149657	0.482792	Endometriosis in cutaneous scar	ebi-fl187-GCST90094687	14	98872650	0.009332	1.89e-10	Adding salt to food liking || id:ebi-fl187-GCST90094687	0.000254574	159450	4.11925e-06	119574	TRUE	0.000272056	0.00162633	259.738	40.6017
	rs918472	A	G	A	G	-0.056606	0.0898635	0.7173	0.717936	FALSE	FALSE	FALSE	finngen_R11_N14_ENDOMETRIOSIS_SKIN_SCAR	5	171311832	0.152542	0.555789	Endometriosis in cutaneous scar	ebi-fl187-GCST90094687	5	170738836	0.009969	1.39e-08	Adding salt to food liking || id:ebi-fl187-GCST90094687	0.000202169	159450	2.9024e-06	119574	TRUE	0.00106918	0.00129952	207.475	32.242
	rs11191294	G	T	G	T	-0.056951	0.0347348	0.3571	0.374469	FALSE	FALSE	FALSE	finngen_R11_N14_ENDOMETRIOSIS_UTERUS	10	102466080	0.0212879	0.102749	Adenomyosis (Endometriosis of uterus)	ebi-fl187-GCST90094687	10	104225837	0.009333	1.07e-09	Adding salt to food liking || id:ebi-fl187-GCST90094687	0.000233475	159450	2.13673e-05	124598	TRUE	0.00482025	0.00148924	237.811	37.2358
	rs13388416	G	A	G	A	0.061489	-0.0254937	0.2464	0.28699	FALSE	FALSE	FALSE	finngen_R11_N14_ENDOMETRIOSIS_UTERUS	2	137636923	0.0227588	0.262642	Adenomyosis (Endometriosis of uterus)	ebi-fl187-GCST90094687	2	138394493	0.010384	3.22e-09	Adding salt to food liking || id:ebi-fl187-GCST90094687	0.000219862	159450	1.00707e-05	124598	TRUE	0.00205312	0.00140413	224.2	35.0643
	rs1726866	A	G	A	G	0.095422	0.0260989	0.5546	0.623785	FALSE	FALSE	FALSE	finngen_R11_N14_ENDOMETRIOSIS_UTERUS	7	141972905	0.021175	0.217749	Adenomyosis (Endometriosis of uterus)	ebi-fl187-GCST90094687	7	141672705	0.009	3.12e-26	Adding salt to food liking || id:ebi-fl187-GCST90094687	0.00070451	159450	1.21924e-05	124598	TRUE	1.07557e-09	0.00449839	720.5	112.412
	rs1795966	A	G	A	G	-0.064227	-0.0325859	0.8134	0.798551	FALSE	FALSE	FALSE	finngen_R11_N14_ENDOMETRIOSIS_UTERUS	12	121800394	0.0257328	0.2054	Adenomyosis (Endometriosis of uterus)	ebi-fl187-GCST90094687	12	122238300	0.011476	2.21e-08	Adding salt to food liking || id:ebi-fl187-GCST90094687	0.000196404	159450	1.28699e-05	124598	TRUE	0.00581927	0.00125222	199.915	31.3223
	rs4728247	T	C	T	C	-0.051777	-0.0131306	0.5937	0.595519	FALSE	FALSE	FALSE	finngen_R11_N14_ENDOMETRIOSIS_UTERUS	7	131945173	0.0209496	0.53081	Adenomyosis (Endometriosis of uterus)	ebi-fl187-GCST90094687	7	131629932	0.009105	1.32e-08	Adding salt to food liking || id:ebi-fl187-GCST90094687	0.000202771	159450	3.15291e-06	124598	TRUE	0.000978716	0.00129335	206.49	32.3381
	rs543760429	C	T	C	T	0.201008	0.117724	0.0379	0.0236646	FALSE	FALSE	FALSE	finngen_R11_N14_ENDOMETRIOSIS_UTERUS	22	42751200	0.0667135	0.0776265	Adenomyosis (Endometriosis of uterus)	ebi-fl187-GCST90094687	22	43147206	0.023798	3.09e-17	Adding salt to food liking || id:ebi-fl187-GCST90094687	0.000447232	159450	2.49912e-05	124598	TRUE	1.94088e-05	0.00294657	471.212	71.3421
	rs58118091	T	G	T	G	0.054409	-0.0134046	0.2819	0.253937	FALSE	FALSE	FALSE	finngen_R11_N14_ENDOMETRIOSIS_UTERUS	3	60418972	0.0236236	0.570427	Adenomyosis (Endometriosis of uterus)	ebi-fl187-GCST90094687	3	60404705	0.009976	4.94e-08	Adding salt to food liking || id:ebi-fl187-GCST90094687	0.000186521	159450	2.58411e-06	124598	TRUE	0.00143778	0.00119854	191.334	29.746
	rs61957695	G	T	G	T	-0.054026	-0.0137569	0.3921	0.440016	FALSE	FALSE	FALSE	finngen_R11_N14_ENDOMETRIOSIS_UTERUS	13	66143811	0.0209588	0.511581	Adenomyosis (Endometriosis of uterus)	ebi-fl187-GCST90094687	13	66717943	0.009457	1.14e-08	Adding salt to food liking || id:ebi-fl187-GCST90094687	0.00020464	159450	3.45782e-06	124598	TRUE	0.000995805	0.00139144	222.172	32.6361
	rs7591518	C	T	C	T	-0.068906	0.00398775	0.2968	0.291329	FALSE	FALSE	FALSE	finngen_R11_N14_ENDOMETRIOSIS_UTERUS	2	144874510	0.0227082	0.860602	Adenomyosis (Endometriosis of uterus)	ebi-fl187-GCST90094687	2	145632077	0.009805	2.14e-12	Adding salt to food liking || id:ebi-fl187-GCST90094687	0.000309646	159450	2.47506e-07	124598	TRUE	6.10773e-06	0.00198192	316.641	49.3877
	rs7638932	A	G	A	G	-0.075579	-0.032155	0.1999	0.181221	FALSE	FALSE	FALSE	finngen_R11_N14_ENDOMETRIOSIS_UTERUS	3	60943416	0.0266547	0.227681	Adenomyosis (Endometriosis of uterus)	ebi-fl187-GCST90094687	3	60929088	0.011238	1.79e-11	Adding salt to food liking || id:ebi-fl187-GCST90094687	0.000283584	159450	1.16799e-05	124598	TRUE	0.000385004	0.00182721	291.879	45.2298
	rs8012701	T	C	T	C	-0.055798	-0.00790155	0.6343	0.646609	FALSE	FALSE	FALSE	finngen_R11_N14_ENDOMETRIOSIS_UTERUS	14	33512724	0.0215146	0.713421	Adenomyosis (Endometriosis of uterus)	ebi-fl187-GCST90094687	14	33981930	0.009299	1.98e-09	Adding salt to food liking || id:ebi-fl187-GCST90094687	0.00022576	159450	1.08256e-06	124598	TRUE	0.000216624	0.0014444	230.64	36.0052
	rs8016978	G	A	G	A	-0.059463	0.00939695	0.6415	0.687893	FALSE	FALSE	FALSE	finngen_R11_N14_ENDOMETRIOSIS_UTERUS	14	98406313	0.0221383	0.671226	Adenomyosis (Endometriosis of uterus)	ebi-fl187-GCST90094687	14	98872650	0.009332	1.89e-10	Adding salt to food liking || id:ebi-fl187-GCST90094687	0.000254574	159450	1.44604e-06	124598	TRUE	9.54143e-05	0.00162633	259.738	40.6017
	rs918472	A	G	A	G	-0.056606	-0.0203584	0.7173	0.717709	FALSE	FALSE	FALSE	finngen_R11_N14_ENDOMETRIOSIS_UTERUS	5	171311832	0.0227813	0.371512	Adenomyosis (Endometriosis of uterus)	ebi-fl187-GCST90094687	5	170738836	0.009969	1.39e-08	Adding salt to food liking || id:ebi-fl187-GCST90094687	0.000202169	159450	6.40949e-06	124598	TRUE	0.00199466	0.00129952	207.475	32.242
Alcohol liking( id:ebi-fl187-GCST90094688)	rs10112502	G	A	G	A	-0.0745651	0.0422612	0.3224	0.367537	FALSE	FALSE	FALSE	finngen_R11_N14_ENDOMETRIOSIS	8	21124898	0.0118594	0.000365932	Endometriosis	ebi-fl187-GCST90094688	8	20982409	0.0132959	2.04548e-08	Alcohol liking || id:ebi-fl187-GCST90094688	0.000199923	157286	9.21939e-05	137728	TRUE	0.218785	0.00242924	383.01	31.4509
	rs11600642	T	C	T	C	0.0752498	-0.00474372	0.2981	0.192468	FALSE	FALSE	FALSE	finngen_R11_N14_ENDOMETRIOSIS	11	30644684	0.0145499	0.744399	Endometriosis	ebi-fl187-GCST90094688	11	30666231	0.0135858	3.04446e-08	Alcohol liking || id:ebi-fl187-GCST90094688	0.000195017	157286	7.71795e-07	137728	TRUE	0.00039065	0.00236961	373.587	30.679
	rs1229984	C	T	C	T	0.425957	-0.0685712	0.0255	0.995053	FALSE	FALSE	FALSE	finngen_R11_N14_ENDOMETRIOSIS	4	99318162	0.0838297	0.413367	Endometriosis	ebi-fl187-GCST90094688	4	100239319	0.0394223	3.26104e-27	Alcohol liking || id:ebi-fl187-GCST90094688	0.00074172	157286	4.85814e-06	137728	TRUE	1.16523e-11	0.00901743	1431.2	116.747
	rs12531914	A	G	A	G	-0.0826835	0.0303696	0.2684	0.262833	FALSE	FALSE	FALSE	finngen_R11_N14_ENDOMETRIOSIS	7	69549950	0.0129996	0.0194814	Endometriosis	ebi-fl187-GCST90094688	7	69014936	0.0140241	3.72837e-09	Alcohol liking || id:ebi-fl187-GCST90094688	0.000220957	157286	3.96264e-05	137728	TRUE	0.020209	0.00268488	423.425	34.7606
	rs1338549	G	T	G	T	-0.073195	-0.015431	0.4714	0.626552	FALSE	FALSE	FALSE	finngen_R11_N14_ENDOMETRIOSIS	6	97864267	0.0118456	0.192685	Endometriosis	ebi-fl187-GCST90094688	6	98312143	0.0124493	4.11651e-09	Alcohol liking || id:ebi-fl187-GCST90094688	0.000219732	157286	1.23212e-05	137728	TRUE	0.00217023	0.00266999	421.07	34.5678
	rs17652520	A	G	A	G	-0.1022	0.0229624	0.2287	0.0882292	FALSE	FALSE	FALSE	finngen_R11_N14_ENDOMETRIOSIS	17	46021601	0.0202609	0.257072	Endometriosis	ebi-fl187-GCST90094688	17	44098967	0.0147965	4.94776e-12	Alcohol liking || id:ebi-fl187-GCST90094688	0.00030323	157286	9.32604e-06	137728	TRUE	9.95914e-05	0.00368489	581.717	47.7076
	rs1937522	G	A	G	A	-0.0828576	0.00248923	0.4742	0.467125	FALSE	FALSE	FALSE	finngen_R11_N14_ENDOMETRIOSIS	13	67506685	0.0115117	0.828805	Endometriosis	ebi-fl187-GCST90094688	13	68080817	0.0124455	2.78265e-11	Alcohol liking || id:ebi-fl187-GCST90094688	0.00028173	157286	3.39496e-07	137728	TRUE	1.12924e-05	0.00342355	540.319	44.3241
	rs34121753	G	A	G	A	0.0688779	-0.0128374	0.4214	0.449887	FALSE	FALSE	FALSE	finngen_R11_N14_ENDOMETRIOSIS	17	7830515	0.011602	0.268518	Endometriosis	ebi-fl187-GCST90094688	17	7733833	0.0125854	4.42865e-08	Alcohol liking || id:ebi-fl187-GCST90094688	0.000190397	157286	8.88932e-06	137728	TRUE	0.00337479	0.00231347	364.715	29.952
	rs59323025	A	C	A	C	-0.0973634	-0.00680276	0.1435	0.125315	FALSE	FALSE	FALSE	finngen_R11_N14_ENDOMETRIOSIS	16	19966295	0.0174207	0.696166	Endometriosis	ebi-fl187-GCST90094688	16	19977617	0.0177261	3.95946e-08	Alcohol liking || id:ebi-fl187-GCST90094688	0.000191777	157286	1.10719e-06	137728	TRUE	0.000524975	0.00233024	367.365	30.1692
	rs6735842	C	T	C	T	0.0686409	0.0119765	0.4363	0.558347	FALSE	FALSE	FALSE	finngen_R11_N14_ENDOMETRIOSIS	2	185244637	0.0115162	0.298353	Endometriosis	ebi-fl187-GCST90094688	2	186109364	0.012531	4.30945e-08	Alcohol liking || id:ebi-fl187-GCST90094688	0.000190733	157286	7.85276e-06	137728	TRUE	0.00285226	0.00231755	365.36	30.0049
	rs6800823	T	C	T	C	0.0708265	-0.00618305	0.4083	0.356703	FALSE	FALSE	FALSE	finngen_R11_N14_ENDOMETRIOSIS	3	21043336	0.0119506	0.604887	Endometriosis	ebi-fl187-GCST90094688	3	21084828	0.0126434	2.12049e-08	Alcohol liking || id:ebi-fl187-GCST90094688	0.000199478	157286	1.94361e-06	137728	TRUE	0.000561312	0.00242384	382.156	31.381
	rs713598	G	C	G	C	-0.0772903	-0.0051504	0.3996	0.350674	FALSE	TRUE	FALSE	finngen_R11_N14_ENDOMETRIOSIS	7	141973545	0.0120057	0.667925	Endometriosis	ebi-fl187-GCST90094688	7	141673345	0.0126873	1.11557e-09	Alcohol liking || id:ebi-fl187-GCST90094688	0.000235898	157286	1.33626e-06	137728	TRUE	0.000118605	0.00286647	452.145	37.1116
	rs726610	T	C	T	C	-0.105835	0.0176441	0.3504	0.728018	FALSE	FALSE	FALSE	finngen_R11_N14_ENDOMETRIOSIS	3	85502253	0.0128682	0.170333	Endometriosis	ebi-fl187-GCST90094688	3	85551403	0.0130256	4.46854e-16	Alcohol liking || id:ebi-fl187-GCST90094688	0.000419561	157286	1.36503e-05	137728	TRUE	5.36298e-06	0.00509915	806.125	66.0179
	rs77041760	T	C	T	C	0.169099	0.00837231	0.0443	0.0296723	FALSE	FALSE	FALSE	finngen_R11_N14_ENDOMETRIOSIS	2	50993237	0.0339306	0.805103	Endometriosis	ebi-fl187-GCST90094688	2	51220375	0.0302023	2.15749e-08	Alcohol liking || id:ebi-fl187-GCST90094688	0.000199265	157286	4.4207e-07	137728	TRUE	0.000267172	0.00242124	381.746	31.3474
	rs7773629	C	T	C	T	0.077337	0.0187661	0.289	0.759902	FALSE	FALSE	FALSE	finngen_R11_N14_ENDOMETRIOSIS	6	83567438	0.0134024	0.16145	Endometriosis	ebi-fl187-GCST90094688	6	84277157	0.0137094	1.68915e-08	Alcohol liking || id:ebi-fl187-GCST90094688	0.000202285	157286	1.42351e-05	137728	TRUE	0.00462747	0.00245795	387.548	31.8226
	rs780093	C	T	C	T	0.0731569	-0.0269055	0.3823	0.649112	FALSE	FALSE	FALSE	finngen_R11_N14_ENDOMETRIOSIS	2	27519736	0.0120409	0.0254495	Endometriosis	ebi-fl187-GCST90094688	2	27742603	0.0127883	1.06136e-08	Alcohol liking || id:ebi-fl187-GCST90094688	0.000208023	157286	3.6252e-05	137728	TRUE	0.0227862	0.00252769	398.571	32.7255
	rs10112502	G	A	G	A	-0.0745651	0.0370092	0.3224	0.367354	FALSE	FALSE	FALSE	finngen_R11_N14_ENDOMETRIOSIS_ASRM_STAGE1_2	8	21124898	0.0178159	0.037772	Endometriosis ASRM stages 1,2	ebi-fl187-GCST90094688	8	20982409	0.0132959	2.04548e-08	Alcohol liking || id:ebi-fl187-GCST90094688	0.000199923	157286	1.69477e-05	254618	TRUE	0.00177544	0.00242924	383.01	31.4509
	rs11600642	T	C	T	C	0.0752498	0.0184157	0.2981	0.192882	FALSE	FALSE	FALSE	finngen_R11_N14_ENDOMETRIOSIS_ASRM_STAGE1_2	11	30644684	0.0218183	0.398642	Endometriosis ASRM stages 1,2	ebi-fl187-GCST90094688	11	30666231	0.0135858	3.04446e-08	Alcohol liking || id:ebi-fl187-GCST90094688	0.000195017	157286	2.798e-06	254618	TRUE	0.000126554	0.00236961	373.587	30.679
	rs1229984	C	T	C	T	0.425957	-0.122717	0.0255	0.995027	FALSE	FALSE	FALSE	finngen_R11_N14_ENDOMETRIOSIS_ASRM_STAGE1_2	4	99318162	0.125155	0.326828	Endometriosis ASRM stages 1,2	ebi-fl187-GCST90094688	4	100239319	0.0394223	3.26104e-27	Alcohol liking || id:ebi-fl187-GCST90094688	0.00074172	157286	3.77595e-06	254618	TRUE	3.06679e-15	0.00901743	1431.2	116.747
	rs12531914	A	G	A	G	-0.0826835	0.0304972	0.2684	0.264015	FALSE	FALSE	FALSE	finngen_R11_N14_ENDOMETRIOSIS_ASRM_STAGE1_2	7	69549950	0.0194475	0.11684	Endometriosis ASRM stages 1,2	ebi-fl187-GCST90094688	7	69014936	0.0140241	3.72837e-09	Alcohol liking || id:ebi-fl187-GCST90094688	0.000220957	157286	9.65834e-06	254618	TRUE	0.000246164	0.00268488	423.425	34.7606
	rs1338549	G	T	G	T	-0.073195	-0.0243931	0.4714	0.626605	FALSE	FALSE	FALSE	finngen_R11_N14_ENDOMETRIOSIS_ASRM_STAGE1_2	6	97864267	0.0177537	0.169451	Endometriosis ASRM stages 1,2	ebi-fl187-GCST90094688	6	98312143	0.0124493	4.11651e-09	Alcohol liking || id:ebi-fl187-GCST90094688	0.000219732	157286	7.41425e-06	254618	TRUE	0.000161066	0.00266999	421.07	34.5678
	rs17652520	A	G	A	G	-0.1022	0.028742	0.2287	0.088186	FALSE	FALSE	FALSE	finngen_R11_N14_ENDOMETRIOSIS_ASRM_STAGE1_2	17	46021601	0.0304025	0.344463	Endometriosis ASRM stages 1,2	ebi-fl187-GCST90094688	17	44098967	0.0147965	4.94776e-12	Alcohol liking || id:ebi-fl187-GCST90094688	0.00030323	157286	3.51017e-06	254618	TRUE	1.25954e-06	0.00368489	581.717	47.7076
	rs1937522	G	A	G	A	-0.0828576	-0.00821965	0.4742	0.468346	FALSE	FALSE	FALSE	finngen_R11_N14_ENDOMETRIOSIS_ASRM_STAGE1_2	13	67506685	0.0172134	0.632995	Endometriosis ASRM stages 1,2	ebi-fl187-GCST90094688	13	68080817	0.0124455	2.78265e-11	Alcohol liking || id:ebi-fl187-GCST90094688	0.00028173	157286	8.95545e-07	254618	TRUE	7.84966e-07	0.00342355	540.319	44.3241
	rs34121753	G	A	G	A	0.0688779	-0.0294063	0.4214	0.451952	FALSE	FALSE	FALSE	finngen_R11_N14_ENDOMETRIOSIS_ASRM_STAGE1_2	17	7830515	0.0173515	0.0901239	Endometriosis ASRM stages 1,2	ebi-fl187-GCST90094688	17	7733833	0.0125854	4.42865e-08	Alcohol liking || id:ebi-fl187-GCST90094688	0.000190397	157286	1.12802e-05	254618	TRUE	0.00113193	0.00231347	364.715	29.952
	rs56343799	A	G	A	G	0.0683368	0.0537261	0.4438	0.398664	FALSE	FALSE	FALSE	finngen_R11_N14_ENDOMETRIOSIS_ASRM_STAGE1_2	3	71523255	0.0174619	0.00209262	Endometriosis ASRM stages 1,2	ebi-fl187-GCST90094688	3	71572406	0.0125082	4.6719e-08	Alcohol liking || id:ebi-fl187-GCST90094688	0.000189738	157286	3.7178e-05	254618	TRUE	0.0166634	0.00230546	363.449	29.8484
	rs59323025	A	C	A	C	-0.0973634	0.00753286	0.1435	0.125473	FALSE	FALSE	FALSE	finngen_R11_N14_ENDOMETRIOSIS_ASRM_STAGE1_2	16	19966295	0.0260315	0.772295	Endometriosis ASRM stages 1,2	ebi-fl187-GCST90094688	16	19977617	0.0177261	3.95946e-08	Alcohol liking || id:ebi-fl187-GCST90094688	0.000191777	157286	3.28879e-07	254618	TRUE	3.48071e-05	0.00233024	367.365	30.1692
	rs6735842	C	T	C	T	0.0686409	0.0219437	0.4363	0.556984	FALSE	FALSE	FALSE	finngen_R11_N14_ENDOMETRIOSIS_ASRM_STAGE1_2	2	185244637	0.0172364	0.20298	Endometriosis ASRM stages 1,2	ebi-fl187-GCST90094688	2	186109364	0.012531	4.30945e-08	Alcohol liking || id:ebi-fl187-GCST90094688	0.000190733	157286	6.36558e-06	254618	TRUE	0.000431803	0.00231755	365.36	30.0049
	rs6800823	T	C	T	C	0.0708265	-0.0158444	0.4083	0.356887	FALSE	FALSE	FALSE	finngen_R11_N14_ENDOMETRIOSIS_ASRM_STAGE1_2	3	21043336	0.017892	0.375855	Endometriosis ASRM stages 1,2	ebi-fl187-GCST90094688	3	21084828	0.0126434	2.12049e-08	Alcohol liking || id:ebi-fl187-GCST90094688	0.000199478	157286	3.07997e-06	254618	TRUE	0.000114808	0.00242384	382.156	31.381
	rs713598	G	C	G	C	-0.0772903	0.00310998	0.3996	0.350439	FALSE	TRUE	FALSE	finngen_R11_N14_ENDOMETRIOSIS_ASRM_STAGE1_2	7	141973545	0.0179429	0.862395	Endometriosis ASRM stages 1,2	ebi-fl187-GCST90094688	7	141673345	0.0126873	1.11557e-09	Alcohol liking || id:ebi-fl187-GCST90094688	0.000235898	157286	1.1799e-07	254618	TRUE	2.8364e-06	0.00286647	452.145	37.1116
	rs726610	T	C	T	C	-0.105835	0.0131162	0.3504	0.72796	FALSE	FALSE	FALSE	finngen_R11_N14_ENDOMETRIOSIS_ASRM_STAGE1_2	3	85502253	0.0192314	0.495226	Endometriosis ASRM stages 1,2	ebi-fl187-GCST90094688	3	85551403	0.0130256	4.46854e-16	Alcohol liking || id:ebi-fl187-GCST90094688	0.000419561	157286	1.82687e-06	254618	TRUE	2.42725e-09	0.00509915	806.125	66.0179
	rs77041760	T	C	T	C	0.169099	-0.00748384	0.0443	0.029466	FALSE	FALSE	FALSE	finngen_R11_N14_ENDOMETRIOSIS_ASRM_STAGE1_2	2	50993237	0.0507937	0.882865	Endometriosis ASRM stages 1,2	ebi-fl187-GCST90094688	2	51220375	0.0302023	2.15749e-08	Alcohol liking || id:ebi-fl187-GCST90094688	0.000199265	157286	8.52597e-08	254618	TRUE	1.62685e-05	0.00242124	381.746	31.3474
	rs7773629	C	T	C	T	0.077337	0.0103256	0.289	0.761149	FALSE	FALSE	FALSE	finngen_R11_N14_ENDOMETRIOSIS_ASRM_STAGE1_2	6	83567438	0.0201011	0.607473	Endometriosis ASRM stages 1,2	ebi-fl187-GCST90094688	6	84277157	0.0137094	1.68915e-08	Alcohol liking || id:ebi-fl187-GCST90094688	0.000202285	157286	1.03635e-06	254618	TRUE	3.82786e-05	0.00245795	387.548	31.8226
	rs780093	C	T	C	T	0.0731569	-0.0200179	0.3823	0.648565	FALSE	FALSE	FALSE	finngen_R11_N14_ENDOMETRIOSIS_ASRM_STAGE1_2	2	27519736	0.0179952	0.265967	Endometriosis ASRM stages 1,2	ebi-fl187-GCST90094688	2	27742603	0.0127883	1.06136e-08	Alcohol liking || id:ebi-fl187-GCST90094688	0.000208023	157286	4.86e-06	254618	TRUE	0.000138892	0.00252769	398.571	32.7255
	rs10112502	G	A	G	A	-0.0745651	0.0449402	0.3224	0.367354	FALSE	FALSE	FALSE	finngen_R11_N14_ENDOMETRIOSIS_ASRM_STAGE3_4	8	21124898	0.0156683	0.00412772	Endometriosis ASRM stages 3,4	ebi-fl187-GCST90094688	8	20982409	0.0132959	2.04548e-08	Alcohol liking || id:ebi-fl187-GCST90094688	0.000199923	157286	3.23092e-05	254618	TRUE	0.0083716	0.00242924	383.01	31.4509
	rs11600642	T	C	T	C	0.0752498	-0.0047978	0.2981	0.192882	FALSE	FALSE	FALSE	finngen_R11_N14_ENDOMETRIOSIS_ASRM_STAGE3_4	11	30644684	0.0192742	0.80342	Endometriosis ASRM stages 3,4	ebi-fl187-GCST90094688	11	30666231	0.0135858	3.04446e-08	Alcohol liking || id:ebi-fl187-GCST90094688	0.000195017	157286	2.43358e-07	254618	TRUE	2.6595e-05	0.00236961	373.587	30.679
	rs1229984	C	T	C	T	0.425957	-0.0657468	0.0255	0.995027	FALSE	FALSE	FALSE	finngen_R11_N14_ENDOMETRIOSIS_ASRM_STAGE3_4	4	99318162	0.109781	0.549246	Endometriosis ASRM stages 3,4	ebi-fl187-GCST90094688	4	100239319	0.0394223	3.26104e-27	Alcohol liking || id:ebi-fl187-GCST90094688	0.00074172	157286	1.40867e-06	254618	TRUE	4.51135e-16	0.00901743	1431.2	116.747
	rs12531914	A	G	A	G	-0.0826835	0.0613335	0.2684	0.264015	FALSE	FALSE	FALSE	finngen_R11_N14_ENDOMETRIOSIS_ASRM_STAGE3_4	7	69549950	0.0169829	0.000304446	Endometriosis ASRM stages 3,4	ebi-fl187-GCST90094688	7	69014936	0.0140241	3.72837e-09	Alcohol liking || id:ebi-fl187-GCST90094688	0.000220957	157286	5.12229e-05	254618	TRUE	0.0162345	0.00268488	423.425	34.7606
	rs1338549	G	T	G	T	-0.073195	-0.0359706	0.4714	0.626605	FALSE	FALSE	FALSE	finngen_R11_N14_ENDOMETRIOSIS_ASRM_STAGE3_4	6	97864267	0.0156678	0.0216855	Endometriosis ASRM stages 3,4	ebi-fl187-GCST90094688	6	98312143	0.0124493	4.11651e-09	Alcohol liking || id:ebi-fl187-GCST90094688	0.000219732	157286	2.07007e-05	254618	TRUE	0.0013567	0.00266999	421.07	34.5678
	rs17652520	A	G	A	G	-0.1022	0.0512213	0.2287	0.088186	FALSE	FALSE	FALSE	finngen_R11_N14_ENDOMETRIOSIS_ASRM_STAGE3_4	17	46021601	0.0268335	0.0562808	Endometriosis ASRM stages 3,4	ebi-fl187-GCST90094688	17	44098967	0.0147965	4.94776e-12	Alcohol liking || id:ebi-fl187-GCST90094688	0.00030323	157286	1.43105e-05	254618	TRUE	2.13132e-05	0.00368489	581.717	47.7076
	rs1937522	G	A	G	A	-0.0828576	-0.0117772	0.4742	0.468346	FALSE	FALSE	FALSE	finngen_R11_N14_ENDOMETRIOSIS_ASRM_STAGE3_4	13	67506685	0.0152057	0.43862	Endometriosis ASRM stages 3,4	ebi-fl187-GCST90094688	13	68080817	0.0124455	2.78265e-11	Alcohol liking || id:ebi-fl187-GCST90094688	0.00028173	157286	2.35605e-06	254618	TRUE	1.97922e-06	0.00342355	540.319	44.3241
	rs34121753	G	A	G	A	0.0688779	-0.0161498	0.4214	0.451952	FALSE	FALSE	FALSE	finngen_R11_N14_ENDOMETRIOSIS_ASRM_STAGE3_4	17	7830515	0.0153111	0.291528	Endometriosis ASRM stages 3,4	ebi-fl187-GCST90094688	17	7733833	0.0125854	4.42865e-08	Alcohol liking || id:ebi-fl187-GCST90094688	0.000190397	157286	4.36952e-06	254618	TRUE	0.000261267	0.00231347	364.715	29.952
	rs59323025	A	C	A	C	-0.0973634	-0.0374469	0.1435	0.125473	FALSE	FALSE	FALSE	finngen_R11_N14_ENDOMETRIOSIS_ASRM_STAGE3_4	16	19966295	0.0229322	0.102481	Endometriosis ASRM stages 3,4	ebi-fl187-GCST90094688	16	19977617	0.0177261	3.95946e-08	Alcohol liking || id:ebi-fl187-GCST90094688	0.000191777	157286	1.04725e-05	254618	TRUE	0.000935439	0.00233024	367.365	30.1692
	rs6735842	C	T	C	T	0.0686409	0.0111829	0.4363	0.556984	FALSE	FALSE	FALSE	finngen_R11_N14_ENDOMETRIOSIS_ASRM_STAGE3_4	2	185244637	0.0152124	0.462269	Endometriosis ASRM stages 3,4	ebi-fl187-GCST90094688	2	186109364	0.012531	4.30945e-08	Alcohol liking || id:ebi-fl187-GCST90094688	0.000190733	157286	2.1224e-06	254618	TRUE	0.000117022	0.00231755	365.36	30.0049
	rs6800823	T	C	T	C	0.0708265	-0.00429264	0.4083	0.356887	FALSE	FALSE	FALSE	finngen_R11_N14_ENDOMETRIOSIS_ASRM_STAGE3_4	3	21043336	0.0158124	0.786026	Endometriosis ASRM stages 3,4	ebi-fl187-GCST90094688	3	21084828	0.0126434	2.12049e-08	Alcohol liking || id:ebi-fl187-GCST90094688	0.000199478	157286	2.89446e-07	254618	TRUE	2.2711e-05	0.00242384	382.156	31.381
	rs713598	G	C	G	C	-0.0772903	-0.00316735	0.3996	0.350439	FALSE	TRUE	FALSE	finngen_R11_N14_ENDOMETRIOSIS_ASRM_STAGE3_4	7	141973545	0.0158573	0.841683	Endometriosis ASRM stages 3,4	ebi-fl187-GCST90094688	7	141673345	0.0126873	1.11557e-09	Alcohol liking || id:ebi-fl187-GCST90094688	0.000235898	157286	1.56692e-07	254618	TRUE	3.07117e-06	0.00286647	452.145	37.1116
	rs726610	T	C	T	C	-0.105835	0.014648	0.3504	0.72796	FALSE	FALSE	FALSE	finngen_R11_N14_ENDOMETRIOSIS_ASRM_STAGE3_4	3	85502253	0.0170073	0.389085	Endometriosis ASRM stages 3,4	ebi-fl187-GCST90094688	3	85551403	0.0130256	4.46854e-16	Alcohol liking || id:ebi-fl187-GCST90094688	0.000419561	157286	2.91339e-06	254618	TRUE	4.7555e-09	0.00509915	806.125	66.0179
	rs77041760	T	C	T	C	0.169099	0.0564402	0.0443	0.029466	FALSE	FALSE	FALSE	finngen_R11_N14_ENDOMETRIOSIS_ASRM_STAGE3_4	2	50993237	0.0449806	0.209564	Endometriosis ASRM stages 3,4	ebi-fl187-GCST90094688	2	51220375	0.0302023	2.15749e-08	Alcohol liking || id:ebi-fl187-GCST90094688	0.000199265	157286	6.18355e-06	254618	TRUE	0.000287344	0.00242124	381.746	31.3474
	rs7773629	C	T	C	T	0.077337	0.0294139	0.289	0.761149	FALSE	FALSE	FALSE	finngen_R11_N14_ENDOMETRIOSIS_ASRM_STAGE3_4	6	83567438	0.0177347	0.0972053	Endometriosis ASRM stages 3,4	ebi-fl187-GCST90094688	6	84277157	0.0137094	1.68915e-08	Alcohol liking || id:ebi-fl187-GCST90094688	0.000202285	157286	1.08036e-05	254618	TRUE	0.00064921	0.00245795	387.548	31.8226
	rs780093	C	T	C	T	0.0731569	-0.019635	0.3823	0.648565	FALSE	FALSE	FALSE	finngen_R11_N14_ENDOMETRIOSIS_ASRM_STAGE3_4	2	27519736	0.0159034	0.216965	Endometriosis ASRM stages 3,4	ebi-fl187-GCST90094688	2	27742603	0.0127883	1.06136e-08	Alcohol liking || id:ebi-fl187-GCST90094688	0.000208023	157286	5.98678e-06	254618	TRUE	0.000188016	0.00252769	398.571	32.7255
	rs10112502	G	A	G	A	-0.0745651	0.0620173	0.3224	0.367188	FALSE	FALSE	FALSE	finngen_R11_N14_ENDOMETRIOSIS_DEEP	8	21124898	0.0252868	0.0141844	Deep endometriosis	ebi-fl187-GCST90094688	8	20982409	0.0132959	2.04548e-08	Alcohol liking || id:ebi-fl187-GCST90094688	0.000199923	157286	2.41635e-05	248927	TRUE	0.00418516	0.00242924	383.01	31.4509
	rs11600642	T	C	T	C	0.0752498	-0.0336663	0.2981	0.19284	FALSE	FALSE	FALSE	finngen_R11_N14_ENDOMETRIOSIS_DEEP	11	30644684	0.0310089	0.277612	Deep endometriosis	ebi-fl187-GCST90094688	11	30666231	0.0135858	3.04446e-08	Alcohol liking || id:ebi-fl187-GCST90094688	0.000195017	157286	4.7353e-06	248927	TRUE	0.00025204	0.00236961	373.587	30.679
	rs1229984	C	T	C	T	0.425957	0.0757581	0.0255	0.995043	FALSE	FALSE	FALSE	finngen_R11_N14_ENDOMETRIOSIS_DEEP	4	99318162	0.174717	0.664575	Deep endometriosis	ebi-fl187-GCST90094688	4	100239319	0.0394223	3.26104e-27	Alcohol liking || id:ebi-fl187-GCST90094688	0.00074172	157286	7.55299e-07	248927	TRUE	2.66904e-16	0.00901743	1431.2	116.747
	rs12531914	A	G	A	G	-0.0826835	0.06002	0.2684	0.263697	FALSE	FALSE	FALSE	finngen_R11_N14_ENDOMETRIOSIS_DEEP	7	69549950	0.0276221	0.0297879	Deep endometriosis	ebi-fl187-GCST90094688	7	69014936	0.0140241	3.72837e-09	Alcohol liking || id:ebi-fl187-GCST90094688	0.000220957	157286	1.89671e-05	248927	TRUE	0.00110213	0.00268488	423.425	34.7606
	rs1338549	G	T	G	T	-0.073195	-0.0141849	0.4714	0.626867	FALSE	FALSE	FALSE	finngen_R11_N14_ENDOMETRIOSIS_DEEP	6	97864267	0.0252297	0.57396	Deep endometriosis	ebi-fl187-GCST90094688	6	98312143	0.0124493	4.11651e-09	Alcohol liking || id:ebi-fl187-GCST90094688	0.000219732	157286	1.26987e-06	248927	TRUE	2.11406e-05	0.00266999	421.07	34.5678
	rs17652520	A	G	A	G	-0.1022	0.0484028	0.2287	0.088099	FALSE	FALSE	FALSE	finngen_R11_N14_ENDOMETRIOSIS_DEEP	17	46021601	0.0431508	0.261984	Deep endometriosis	ebi-fl187-GCST90094688	17	44098967	0.0147965	4.94776e-12	Alcohol liking || id:ebi-fl187-GCST90094688	0.00030323	157286	5.05467e-06	248927	TRUE	2.49319e-06	0.00368489	581.717	47.7076
	rs1937522	G	A	G	A	-0.0828576	-0.00724466	0.4742	0.468434	FALSE	FALSE	FALSE	finngen_R11_N14_ENDOMETRIOSIS_DEEP	13	67506685	0.0244305	0.766816	Deep endometriosis	ebi-fl187-GCST90094688	13	68080817	0.0124455	2.78265e-11	Alcohol liking || id:ebi-fl187-GCST90094688	0.00028173	157286	3.53267e-07	248927	TRUE	4.98417e-07	0.00342355	540.319	44.3241
	rs34121753	G	A	G	A	0.0688779	-0.0111705	0.4214	0.452055	FALSE	FALSE	FALSE	finngen_R11_N14_ENDOMETRIOSIS_DEEP	17	7830515	0.0246385	0.650276	Deep endometriosis	ebi-fl187-GCST90094688	17	7733833	0.0125854	4.42865e-08	Alcohol liking || id:ebi-fl187-GCST90094688	0.000190397	157286	8.25749e-07	248927	TRUE	6.28176e-05	0.00231347	364.715	29.952
	rs56343799	A	G	A	G	0.0683368	0.0555598	0.4438	0.398214	FALSE	FALSE	FALSE	finngen_R11_N14_ENDOMETRIOSIS_DEEP	3	71523255	0.0249002	0.0256608	Deep endometriosis	ebi-fl187-GCST90094688	3	71572406	0.0125082	4.6719e-08	Alcohol liking || id:ebi-fl187-GCST90094688	0.000189738	157286	2.00004e-05	248927	TRUE	0.00387408	0.00230546	363.449	29.8484
	rs59323025	A	C	A	C	-0.0973634	-0.0531749	0.1435	0.125511	FALSE	FALSE	FALSE	finngen_R11_N14_ENDOMETRIOSIS_DEEP	16	19966295	0.0368124	0.148602	Deep endometriosis	ebi-fl187-GCST90094688	16	19977617	0.0177261	3.95946e-08	Alcohol liking || id:ebi-fl187-GCST90094688	0.000191777	157286	8.3821e-06	248927	TRUE	0.000672005	0.00233024	367.365	30.1692
	rs6735842	C	T	C	T	0.0686409	-0.0180362	0.4363	0.556812	FALSE	FALSE	FALSE	finngen_R11_N14_ENDOMETRIOSIS_DEEP	2	185244637	0.0244521	0.460748	Deep endometriosis	ebi-fl187-GCST90094688	2	186109364	0.012531	4.30945e-08	Alcohol liking || id:ebi-fl187-GCST90094688	0.000190733	157286	2.18569e-06	248927	TRUE	0.000128726	0.00231755	365.36	30.0049
	rs6800823	T	C	T	C	0.0708265	-0.00731581	0.4083	0.356886	FALSE	FALSE	FALSE	finngen_R11_N14_ENDOMETRIOSIS_DEEP	3	21043336	0.0254326	0.773612	Deep endometriosis	ebi-fl187-GCST90094688	3	21084828	0.0126434	2.12049e-08	Alcohol liking || id:ebi-fl187-GCST90094688	0.000199478	157286	3.3241e-07	248927	TRUE	2.59835e-05	0.00242384	382.156	31.381
	rs713598	G	C	G	C	-0.0772903	-0.0240822	0.3996	0.350368	FALSE	TRUE	FALSE	finngen_R11_N14_ENDOMETRIOSIS_DEEP	7	141973545	0.0255106	0.345167	Deep endometriosis	ebi-fl187-GCST90094688	7	141673345	0.0126873	1.11557e-09	Alcohol liking || id:ebi-fl187-GCST90094688	0.000235898	157286	3.57998e-06	248927	TRUE	2.89912e-05	0.00286647	452.145	37.1116
	rs726610	T	C	T	C	-0.105835	0.0577421	0.3504	0.728013	FALSE	FALSE	FALSE	finngen_R11_N14_ENDOMETRIOSIS_DEEP	3	85502253	0.0273148	0.0345199	Deep endometriosis	ebi-fl187-GCST90094688	3	85551403	0.0130256	4.46854e-16	Alcohol liking || id:ebi-fl187-GCST90094688	0.000419561	157286	1.7952e-05	248927	TRUE	4.54425e-07	0.00509915	806.125	66.0179
	rs77041760	T	C	T	C	0.169099	0.0270892	0.0443	0.0294247	FALSE	FALSE	FALSE	finngen_R11_N14_ENDOMETRIOSIS_DEEP	2	50993237	0.0723695	0.708168	Deep endometriosis	ebi-fl187-GCST90094688	2	51220375	0.0302023	2.15749e-08	Alcohol liking || id:ebi-fl187-GCST90094688	0.000199265	157286	5.62876e-07	248927	TRUE	3.32752e-05	0.00242124	381.746	31.3474
	rs7773629	C	T	C	T	0.077337	0.0258683	0.289	0.76105	FALSE	FALSE	FALSE	finngen_R11_N14_ENDOMETRIOSIS_DEEP	6	83567438	0.0285727	0.365279	Deep endometriosis	ebi-fl187-GCST90094688	6	84277157	0.0137094	1.68915e-08	Alcohol liking || id:ebi-fl187-GCST90094688	0.000202285	157286	3.29278e-06	248927	TRUE	0.000116934	0.00245795	387.548	31.8226
	rs780093	C	T	C	T	0.0731569	0.0182528	0.3823	0.648775	FALSE	FALSE	FALSE	finngen_R11_N14_ENDOMETRIOSIS_DEEP	2	27519736	0.0255595	0.475147	Deep endometriosis	ebi-fl187-GCST90094688	2	27742603	0.0127883	1.06136e-08	Alcohol liking || id:ebi-fl187-GCST90094688	0.000208023	157286	2.04873e-06	248927	TRUE	5.49157e-05	0.00252769	398.571	32.7255
	rs10112502	G	A	G	A	-0.0745651	0.0594495	0.3224	0.366364	FALSE	FALSE	FALSE	finngen_R11_N14_ENDOMETRIOSIS_FALLOPIAN_TUBE	8	21124898	0.0913933	0.515383	Endometriosis of fallopian tube	ebi-fl187-GCST90094688	8	20982409	0.0132959	2.04548e-08	Alcohol liking || id:ebi-fl187-GCST90094688	0.000199923	157286	3.53403e-06	119730	TRUE	0.00139033	0.00242924	383.01	31.4509
	rs11600642	T	C	T	C	0.0752498	-0.0237005	0.2981	0.192526	FALSE	FALSE	FALSE	finngen_R11_N14_ENDOMETRIOSIS_FALLOPIAN_TUBE	11	30644684	0.112468	0.833097	Endometriosis of fallopian tube	ebi-fl187-GCST90094688	11	30666231	0.0135858	3.04446e-08	Alcohol liking || id:ebi-fl187-GCST90094688	0.000195017	157286	3.70904e-07	119730	TRUE	0.000496782	0.00236961	373.587	30.679
	rs1229984	C	T	C	T	0.425957	-0.279437	0.0255	0.99509	FALSE	FALSE	FALSE	finngen_R11_N14_ENDOMETRIOSIS_FALLOPIAN_TUBE	4	99318162	0.651325	0.667902	Endometriosis of fallopian tube	ebi-fl187-GCST90094688	4	100239319	0.0394223	3.26104e-27	Alcohol liking || id:ebi-fl187-GCST90094688	0.00074172	157286	1.53736e-06	119730	TRUE	1.20754e-11	0.00901743	1431.2	116.747
	rs12531914	A	G	A	G	-0.0826835	0.0737548	0.2684	0.261965	FALSE	FALSE	FALSE	finngen_R11_N14_ENDOMETRIOSIS_FALLOPIAN_TUBE	7	69549950	0.100189	0.461635	Endometriosis of fallopian tube	ebi-fl187-GCST90094688	7	69014936	0.0140241	3.72837e-09	Alcohol liking || id:ebi-fl187-GCST90094688	0.000220957	157286	4.52629e-06	119730	TRUE	0.000896258	0.00268488	423.425	34.7606
	rs1338549	G	T	G	T	-0.073195	0.0159094	0.4714	0.626959	FALSE	FALSE	FALSE	finngen_R11_N14_ENDOMETRIOSIS_FALLOPIAN_TUBE	6	97864267	0.0912412	0.861578	Endometriosis of fallopian tube	ebi-fl187-GCST90094688	6	98312143	0.0124493	4.11651e-09	Alcohol liking || id:ebi-fl187-GCST90094688	0.000219732	157286	2.53939e-07	119730	TRUE	0.000188634	0.00266999	421.07	34.5678
	rs17652520	A	G	A	G	-0.1022	-0.014515	0.2287	0.0879156	FALSE	FALSE	FALSE	finngen_R11_N14_ENDOMETRIOSIS_FALLOPIAN_TUBE	17	46021601	0.155844	0.925794	Endometriosis of fallopian tube	ebi-fl187-GCST90094688	17	44098967	0.0147965	4.94776e-12	Alcohol liking || id:ebi-fl187-GCST90094688	0.00030323	157286	7.24533e-08	119730	TRUE	7.80452e-06	0.00368489	581.717	47.7076
	rs1937522	G	A	G	A	-0.0828576	0.0900107	0.4742	0.467096	FALSE	FALSE	FALSE	finngen_R11_N14_ENDOMETRIOSIS_FALLOPIAN_TUBE	13	67506685	0.0884042	0.308597	Endometriosis of fallopian tube	ebi-fl187-GCST90094688	13	68080817	0.0124455	2.78265e-11	Alcohol liking || id:ebi-fl187-GCST90094688	0.00028173	157286	8.65851e-06	119730	TRUE	0.000306794	0.00342355	540.319	44.3241
	rs34121753	G	A	G	A	0.0688779	0.0419688	0.4214	0.450353	FALSE	FALSE	FALSE	finngen_R11_N14_ENDOMETRIOSIS_FALLOPIAN_TUBE	17	7830515	0.0884377	0.635103	Endometriosis of fallopian tube	ebi-fl187-GCST90094688	17	7733833	0.0125854	4.42865e-08	Alcohol liking || id:ebi-fl187-GCST90094688	0.000190397	157286	1.88097e-06	119730	TRUE	0.00119407	0.00231347	364.715	29.952
	rs56343799	A	G	A	G	0.0683368	-0.00886143	0.4438	0.397499	FALSE	FALSE	FALSE	finngen_R11_N14_ENDOMETRIOSIS_FALLOPIAN_TUBE	3	71523255	0.0898518	0.921438	Endometriosis of fallopian tube	ebi-fl187-GCST90094688	3	71572406	0.0125082	4.6719e-08	Alcohol liking || id:ebi-fl187-GCST90094688	0.000189738	157286	8.12378e-08	119730	TRUE	0.000435906	0.00230546	363.449	29.8484
	rs59323025	A	C	A	C	-0.0973634	-0.19727	0.1435	0.125273	FALSE	FALSE	FALSE	finngen_R11_N14_ENDOMETRIOSIS_FALLOPIAN_TUBE	16	19966295	0.132939	0.137834	Endometriosis of fallopian tube	ebi-fl187-GCST90094688	16	19977617	0.0177261	3.95946e-08	Alcohol liking || id:ebi-fl187-GCST90094688	0.000191777	157286	1.83913e-05	119730	TRUE	0.0126758	0.00233024	367.365	30.1692
	rs6735842	C	T	C	T	0.0686409	0.222594	0.4363	0.55823	FALSE	FALSE	FALSE	finngen_R11_N14_ENDOMETRIOSIS_FALLOPIAN_TUBE	2	185244637	0.0854183	0.00916242	Endometriosis of fallopian tube	ebi-fl187-GCST90094688	2	186109364	0.012531	4.30945e-08	Alcohol liking || id:ebi-fl187-GCST90094688	0.000190733	157286	5.67159e-05	119730	TRUE	0.101532	0.00231755	365.36	30.0049
	rs6800823	T	C	T	C	0.0708265	-0.00234457	0.4083	0.356976	FALSE	FALSE	FALSE	finngen_R11_N14_ENDOMETRIOSIS_FALLOPIAN_TUBE	3	21043336	0.0915263	0.979563	Endometriosis of fallopian tube	ebi-fl187-GCST90094688	3	21084828	0.0126434	2.12049e-08	Alcohol liking || id:ebi-fl187-GCST90094688	0.000199478	157286	5.48074e-09	119730	TRUE	0.000248896	0.00242384	382.156	31.381
	rs713598	G	C	G	C	-0.0772903	-0.056679	0.3996	0.350837	FALSE	TRUE	FALSE	finngen_R11_N14_ENDOMETRIOSIS_FALLOPIAN_TUBE	7	141973545	0.0921449	0.538484	Endometriosis of fallopian tube	ebi-fl187-GCST90094688	7	141673345	0.0126873	1.11557e-09	Alcohol liking || id:ebi-fl187-GCST90094688	0.000235898	157286	3.16013e-06	119730	TRUE	0.00039809	0.00286647	452.145	37.1116
	rs726610	T	C	T	C	-0.105835	0.0670664	0.3504	0.727557	FALSE	FALSE	FALSE	finngen_R11_N14_ENDOMETRIOSIS_FALLOPIAN_TUBE	3	85502253	0.0991149	0.498626	Endometriosis of fallopian tube	ebi-fl187-GCST90094688	3	85551403	0.0130256	4.46854e-16	Alcohol liking || id:ebi-fl187-GCST90094688	0.000419561	157286	3.82415e-06	119730	TRUE	1.3555e-06	0.00509915	806.125	66.0179
	rs77041760	T	C	T	C	0.169099	-0.227341	0.0443	0.0296534	FALSE	FALSE	FALSE	finngen_R11_N14_ENDOMETRIOSIS_FALLOPIAN_TUBE	2	50993237	0.261259	0.384205	Endometriosis of fallopian tube	ebi-fl187-GCST90094688	2	51220375	0.0302023	2.15749e-08	Alcohol liking || id:ebi-fl187-GCST90094688	0.000199265	157286	6.32433e-06	119730	TRUE	0.00248603	0.00242124	381.746	31.3474
	rs7773629	C	T	C	T	0.077337	0.262165	0.289	0.759505	FALSE	FALSE	FALSE	finngen_R11_N14_ENDOMETRIOSIS_FALLOPIAN_TUBE	6	83567438	0.103007	0.0109242	Endometriosis of fallopian tube	ebi-fl187-GCST90094688	6	84277157	0.0137094	1.68915e-08	Alcohol liking || id:ebi-fl187-GCST90094688	0.000202285	157286	5.40999e-05	119730	TRUE	0.073333	0.00245795	387.548	31.8226
	rs780093	C	T	C	T	0.0731569	0.0769189	0.3823	0.649707	FALSE	FALSE	FALSE	finngen_R11_N14_ENDOMETRIOSIS_FALLOPIAN_TUBE	2	27519736	0.0920864	0.403554	Endometriosis of fallopian tube	ebi-fl187-GCST90094688	2	27742603	0.0127883	1.06136e-08	Alcohol liking || id:ebi-fl187-GCST90094688	0.000208023	157286	5.82743e-06	119730	TRUE	0.00174003	0.00252769	398.571	32.7255
	rs10112502	G	A	G	A	-0.0745651	0.0880172	0.3224	0.36643	FALSE	FALSE	FALSE	finngen_R11_N14_ENDOMETRIOSIS_INTESTINE	8	21124898	0.062258	0.157436	Endometriosis of intestine	ebi-fl187-GCST90094688	8	20982409	0.0132959	2.04548e-08	Alcohol liking || id:ebi-fl187-GCST90094688	0.000199923	157286	1.6651e-05	120034	TRUE	0.00867107	0.00242924	383.01	31.4509
	rs11600642	T	C	T	C	0.0752498	-0.0984849	0.2981	0.192465	FALSE	FALSE	FALSE	finngen_R11_N14_ENDOMETRIOSIS_INTESTINE	11	30644684	0.0765336	0.198157	Endometriosis of intestine	ebi-fl187-GCST90094688	11	30666231	0.0135858	3.04446e-08	Alcohol liking || id:ebi-fl187-GCST90094688	0.000195017	157286	1.37953e-05	120034	TRUE	0.00747754	0.00236961	373.587	30.679
	rs1229984	C	T	C	T	0.425957	0.27157	0.0255	0.995099	FALSE	FALSE	FALSE	finngen_R11_N14_ENDOMETRIOSIS_INTESTINE	4	99318162	0.441201	0.538208	Endometriosis of intestine	ebi-fl187-GCST90094688	4	100239319	0.0394223	3.26104e-27	Alcohol liking || id:ebi-fl187-GCST90094688	0.00074172	157286	3.1564e-06	120034	TRUE	3.0498e-11	0.00901743	1431.2	116.747
	rs12531914	A	G	A	G	-0.0826835	0.175873	0.2684	0.2621	FALSE	FALSE	FALSE	finngen_R11_N14_ENDOMETRIOSIS_INTESTINE	7	69549950	0.0650922	0.00689414	Endometriosis of intestine	ebi-fl187-GCST90094688	7	69014936	0.0140241	3.72837e-09	Alcohol liking || id:ebi-fl187-GCST90094688	0.000220957	157286	6.08159e-05	120034	TRUE	0.0651942	0.00268488	423.425	34.7606
	rs1338549	G	T	G	T	-0.073195	0.0513548	0.4714	0.627015	FALSE	FALSE	FALSE	finngen_R11_N14_ENDOMETRIOSIS_INTESTINE	6	97864267	0.0623435	0.410087	Endometriosis of intestine	ebi-fl187-GCST90094688	6	98312143	0.0124493	4.11651e-09	Alcohol liking || id:ebi-fl187-GCST90094688	0.000219732	157286	5.65302e-06	120034	TRUE	0.0011639	0.00266999	421.07	34.5678
	rs17652520	A	G	A	G	-0.1022	0.0435169	0.2287	0.0879466	FALSE	FALSE	FALSE	finngen_R11_N14_ENDOMETRIOSIS_INTESTINE	17	46021601	0.105194	0.679108	Endometriosis of intestine	ebi-fl187-GCST90094688	17	44098967	0.0147965	4.94776e-12	Alcohol liking || id:ebi-fl187-GCST90094688	0.00030323	157286	1.42573e-06	120034	TRUE	2.31229e-05	0.00368489	581.717	47.7076
	rs1937522	G	A	G	A	-0.0828576	0.0423472	0.4742	0.467104	FALSE	FALSE	FALSE	finngen_R11_N14_ENDOMETRIOSIS_INTESTINE	13	67506685	0.0602176	0.481908	Endometriosis of intestine	ebi-fl187-GCST90094688	13	68080817	0.0124455	2.78265e-11	Alcohol liking || id:ebi-fl187-GCST90094688	0.00028173	157286	4.12006e-06	120034	TRUE	0.000118001	0.00342355	540.319	44.3241
	rs34121753	G	A	G	A	0.0688779	0.0243398	0.4214	0.450381	FALSE	FALSE	FALSE	finngen_R11_N14_ENDOMETRIOSIS_INTESTINE	17	7830515	0.0606544	0.688208	Endometriosis of intestine	ebi-fl187-GCST90094688	17	7733833	0.0125854	4.42865e-08	Alcohol liking || id:ebi-fl187-GCST90094688	0.000190397	157286	1.34157e-06	120034	TRUE	0.000972862	0.00231347	364.715	29.952
	rs56343799	A	G	A	G	0.0683368	0.0419197	0.4438	0.397545	FALSE	FALSE	FALSE	finngen_R11_N14_ENDOMETRIOSIS_INTESTINE	3	71523255	0.0613933	0.49473	Endometriosis of intestine	ebi-fl187-GCST90094688	3	71572406	0.0125082	4.6719e-08	Alcohol liking || id:ebi-fl187-GCST90094688	0.000189738	157286	3.88415e-06	120034	TRUE	0.00206993	0.00230546	363.449	29.8484
	rs59323025	A	C	A	C	-0.0973634	-0.0652072	0.1435	0.125282	FALSE	FALSE	FALSE	finngen_R11_N14_ENDOMETRIOSIS_INTESTINE	16	19966295	0.091147	0.474358	Endometriosis of intestine	ebi-fl187-GCST90094688	16	19977617	0.0177261	3.95946e-08	Alcohol liking || id:ebi-fl187-GCST90094688	0.000191777	157286	4.2639e-06	120034	TRUE	0.00210698	0.00233024	367.365	30.1692
	rs6735842	C	T	C	T	0.0686409	-0.140493	0.4363	0.55793	FALSE	FALSE	FALSE	finngen_R11_N14_ENDOMETRIOSIS_INTESTINE	2	185244637	0.0602496	0.0197088	Endometriosis of intestine	ebi-fl187-GCST90094688	2	186109364	0.012531	4.30945e-08	Alcohol liking || id:ebi-fl187-GCST90094688	0.000190733	157286	4.52986e-05	120034	TRUE	0.0646686	0.00231755	365.36	30.0049
	rs6800823	T	C	T	C	0.0708265	-0.03457	0.4083	0.35694	FALSE	FALSE	FALSE	finngen_R11_N14_ENDOMETRIOSIS_INTESTINE	3	21043336	0.0624373	0.5798	Endometriosis of intestine	ebi-fl187-GCST90094688	3	21084828	0.0126434	2.12049e-08	Alcohol liking || id:ebi-fl187-GCST90094688	0.000199478	157286	2.55395e-06	120034	TRUE	0.00108168	0.00242384	382.156	31.381
	rs713598	G	C	G	C	-0.0772903	-0.0599496	0.3996	0.350802	FALSE	TRUE	FALSE	finngen_R11_N14_ENDOMETRIOSIS_INTESTINE	7	141973545	0.0627971	0.339751	Endometriosis of intestine	ebi-fl187-GCST90094688	7	141673345	0.0126873	1.11557e-09	Alcohol liking || id:ebi-fl187-GCST90094688	0.000235898	157286	7.59264e-06	120034	TRUE	0.00100626	0.00286647	452.145	37.1116
	rs726610	T	C	T	C	-0.105835	0.0267668	0.3504	0.727543	FALSE	FALSE	FALSE	finngen_R11_N14_ENDOMETRIOSIS_INTESTINE	3	85502253	0.067181	0.690315	Endometriosis of intestine	ebi-fl187-GCST90094688	3	85551403	0.0130256	4.46854e-16	Alcohol liking || id:ebi-fl187-GCST90094688	0.000419561	157286	1.32252e-06	120034	TRUE	4.53299e-07	0.00509915	806.125	66.0179
	rs77041760	T	C	T	C	0.169099	-0.181518	0.0443	0.0296438	FALSE	FALSE	FALSE	finngen_R11_N14_ENDOMETRIOSIS_INTESTINE	2	50993237	0.17772	0.307078	Endometriosis of intestine	ebi-fl187-GCST90094688	2	51220375	0.0302023	2.15749e-08	Alcohol liking || id:ebi-fl187-GCST90094688	0.000199265	157286	8.69092e-06	120034	TRUE	0.00356624	0.00242124	381.746	31.3474
	rs7773629	C	T	C	T	0.077337	0.0407585	0.289	0.759445	FALSE	FALSE	FALSE	finngen_R11_N14_ENDOMETRIOSIS_INTESTINE	6	83567438	0.0702918	0.562018	Endometriosis of intestine	ebi-fl187-GCST90094688	6	84277157	0.0137094	1.68915e-08	Alcohol liking || id:ebi-fl187-GCST90094688	0.000202285	157286	2.8011e-06	120034	TRUE	0.00105848	0.00245795	387.548	31.8226
	rs780093	C	T	C	T	0.0731569	0.0043128	0.3823	0.649686	FALSE	FALSE	FALSE	finngen_R11_N14_ENDOMETRIOSIS_INTESTINE	2	27519736	0.0629872	0.945411	Endometriosis of intestine	ebi-fl187-GCST90094688	2	27742603	0.0127883	1.06136e-08	Alcohol liking || id:ebi-fl187-GCST90094688	0.000208023	157286	3.90586e-08	120034	TRUE	0.000205711	0.00252769	398.571	32.7255
	rs10112502	G	A	G	A	-0.0745651	0.0305716	0.3224	0.366561	FALSE	FALSE	FALSE	finngen_R11_N14_ENDOMETRIOSIS_NOS	8	21124898	0.0246263	0.21445	Unspecified/other endometriosis	ebi-fl187-GCST90094688	8	20982409	0.0132959	2.04548e-08	Alcohol liking || id:ebi-fl187-GCST90094688	0.000199923	157286	1.25079e-05	123213	TRUE	0.00531747	0.00242924	383.01	31.4509
	rs11600642	T	C	T	C	0.0752498	0.0217446	0.2981	0.192602	FALSE	FALSE	FALSE	finngen_R11_N14_ENDOMETRIOSIS_NOS	11	30644684	0.0301274	0.470445	Unspecified/other endometriosis	ebi-fl187-GCST90094688	11	30666231	0.0135858	3.04446e-08	Alcohol liking || id:ebi-fl187-GCST90094688	0.000195017	157286	4.22793e-06	123213	TRUE	0.00174575	0.00236961	373.587	30.679
	rs1229984	C	T	C	T	0.425957	0.229525	0.0255	0.995126	FALSE	FALSE	FALSE	finngen_R11_N14_ENDOMETRIOSIS_NOS	4	99318162	0.175663	0.191342	Unspecified/other endometriosis	ebi-fl187-GCST90094688	4	100239319	0.0394223	3.26104e-27	Alcohol liking || id:ebi-fl187-GCST90094688	0.00074172	157286	1.38562e-05	123213	TRUE	6.33513e-10	0.00901743	1431.2	116.747
	rs12531914	A	G	A	G	-0.0826835	0.0686087	0.2684	0.262333	FALSE	FALSE	FALSE	finngen_R11_N14_ENDOMETRIOSIS_NOS	7	69549950	0.026909	0.010783	Unspecified/other endometriosis	ebi-fl187-GCST90094688	7	69014936	0.0140241	3.72837e-09	Alcohol liking || id:ebi-fl187-GCST90094688	0.000220957	157286	5.27583e-05	123213	TRUE	0.0456964	0.00268488	423.425	34.7606
	rs1338549	G	T	G	T	-0.073195	-0.0327295	0.4714	0.626781	FALSE	FALSE	FALSE	finngen_R11_N14_ENDOMETRIOSIS_NOS	6	97864267	0.0245649	0.182739	Unspecified/other endometriosis	ebi-fl187-GCST90094688	6	98312143	0.0124493	4.11651e-09	Alcohol liking || id:ebi-fl187-GCST90094688	0.000219732	157286	1.44076e-05	123213	TRUE	0.0037453	0.00266999	421.07	34.5678
	rs17652520	A	G	A	G	-0.1022	0.0293088	0.2287	0.0880244	FALSE	FALSE	FALSE	finngen_R11_N14_ENDOMETRIOSIS_NOS	17	46021601	0.0417818	0.483009	Unspecified/other endometriosis	ebi-fl187-GCST90094688	17	44098967	0.0147965	4.94776e-12	Alcohol liking || id:ebi-fl187-GCST90094688	0.00030323	157286	3.99366e-06	123213	TRUE	5.0724e-05	0.00368489	581.717	47.7076
	rs1937522	G	A	G	A	-0.0828576	0.00925693	0.4742	0.46712	FALSE	FALSE	FALSE	finngen_R11_N14_ENDOMETRIOSIS_NOS	13	67506685	0.0237938	0.697241	Unspecified/other endometriosis	ebi-fl187-GCST90094688	13	68080817	0.0124455	2.78265e-11	Alcohol liking || id:ebi-fl187-GCST90094688	0.00028173	157286	1.22845e-06	123213	TRUE	3.77352e-05	0.00342355	540.319	44.3241
	rs34121753	G	A	G	A	0.0688779	-0.00123418	0.4214	0.450326	FALSE	FALSE	FALSE	finngen_R11_N14_ENDOMETRIOSIS_NOS	17	7830515	0.0239376	0.958881	Unspecified/other endometriosis	ebi-fl187-GCST90094688	17	7733833	0.0125854	4.42865e-08	Alcohol liking || id:ebi-fl187-GCST90094688	0.000190397	157286	2.15748e-08	123213	TRUE	0.000332589	0.00231347	364.715	29.952
	rs56343799	A	G	A	G	0.0683368	0.0761132	0.4438	0.398024	FALSE	FALSE	FALSE	finngen_R11_N14_ENDOMETRIOSIS_NOS	3	71523255	0.0240517	0.0015531	Unspecified/other endometriosis	ebi-fl187-GCST90094688	3	71572406	0.0125082	4.6719e-08	Alcohol liking || id:ebi-fl187-GCST90094688	0.000189738	157286	8.12725e-05	123213	TRUE	0.210876	0.00230546	363.449	29.8484
	rs59323025	A	C	A	C	-0.0973634	-0.0354628	0.1435	0.12523	FALSE	FALSE	FALSE	finngen_R11_N14_ENDOMETRIOSIS_NOS	16	19966295	0.0359509	0.323925	Unspecified/other endometriosis	ebi-fl187-GCST90094688	16	19977617	0.0177261	3.95946e-08	Alcohol liking || id:ebi-fl187-GCST90094688	0.000191777	157286	7.89721e-06	123213	TRUE	0.0037129	0.00233024	367.365	30.1692
	rs6735842	C	T	C	T	0.0686409	0.019998	0.4363	0.558188	FALSE	FALSE	FALSE	finngen_R11_N14_ENDOMETRIOSIS_NOS	2	185244637	0.0238187	0.401136	Unspecified/other endometriosis	ebi-fl187-GCST90094688	2	186109364	0.012531	4.30945e-08	Alcohol liking || id:ebi-fl187-GCST90094688	0.000190733	157286	5.72117e-06	123213	TRUE	0.00268562	0.00231755	365.36	30.0049
	rs6800823	T	C	T	C	0.0708265	0.00926988	0.4083	0.35701	FALSE	FALSE	FALSE	finngen_R11_N14_ENDOMETRIOSIS_NOS	3	21043336	0.024679	0.707201	Unspecified/other endometriosis	ebi-fl187-GCST90094688	3	21084828	0.0126434	2.12049e-08	Alcohol liking || id:ebi-fl187-GCST90094688	0.000199478	157286	1.1451e-06	123213	TRUE	0.000600606	0.00242384	382.156	31.381
	rs713598	G	C	G	C	-0.0772903	-0.0311945	0.3996	0.350619	FALSE	TRUE	FALSE	finngen_R11_N14_ENDOMETRIOSIS_NOS	7	141973545	0.0248213	0.208839	Unspecified/other endometriosis	ebi-fl187-GCST90094688	7	141673345	0.0126873	1.11557e-09	Alcohol liking || id:ebi-fl187-GCST90094688	0.000235898	157286	1.28189e-05	123213	TRUE	0.00195964	0.00286647	452.145	37.1116
	rs726610	T	C	T	C	-0.105835	0.051376	0.3504	0.727873	FALSE	FALSE	FALSE	finngen_R11_N14_ENDOMETRIOSIS_NOS	3	85502253	0.0266049	0.0534737	Unspecified/other endometriosis	ebi-fl187-GCST90094688	3	85551403	0.0130256	4.46854e-16	Alcohol liking || id:ebi-fl187-GCST90094688	0.000419561	157286	3.02646e-05	123213	TRUE	8.19332e-05	0.00509915	806.125	66.0179
	rs77041760	T	C	T	C	0.169099	0.0392953	0.0443	0.029713	FALSE	FALSE	FALSE	finngen_R11_N14_ENDOMETRIOSIS_NOS	2	50993237	0.069644	0.572597	Unspecified/other endometriosis	ebi-fl187-GCST90094688	2	51220375	0.0302023	2.15749e-08	Alcohol liking || id:ebi-fl187-GCST90094688	0.000199265	157286	2.58383e-06	123213	TRUE	0.0010086	0.00242124	381.746	31.3474
	rs7773629	C	T	C	T	0.077337	-0.010437	0.289	0.759375	FALSE	FALSE	FALSE	finngen_R11_N14_ENDOMETRIOSIS_NOS	6	83567438	0.0276763	0.706092	Unspecified/other endometriosis	ebi-fl187-GCST90094688	6	84277157	0.0137094	1.68915e-08	Alcohol liking || id:ebi-fl187-GCST90094688	0.000202285	157286	1.15421e-06	123213	TRUE	0.000547737	0.00245795	387.548	31.8226
	rs780093	C	T	C	T	0.0731569	-0.0306755	0.3823	0.649488	FALSE	FALSE	FALSE	finngen_R11_N14_ENDOMETRIOSIS_NOS	2	27519736	0.0248822	0.21764	Unspecified/other endometriosis	ebi-fl187-GCST90094688	2	27742603	0.0127883	1.06136e-08	Alcohol liking || id:ebi-fl187-GCST90094688	0.000208023	157286	1.23353e-05	123213	TRUE	0.00412894	0.00252769	398.571	32.7255
	rs10112502	G	A	G	A	-0.0745651	0.0432662	0.3224	0.366861	FALSE	FALSE	FALSE	finngen_R11_N14_ENDOMETRIOSIS_OVARY	8	21124898	0.0181498	0.0171329	Endometriosis of ovary	ebi-fl187-GCST90094688	8	20982409	0.0132959	2.04548e-08	Alcohol liking || id:ebi-fl187-GCST90094688	0.000199923	157286	4.48984e-05	126564	TRUE	0.04882	0.00242924	383.01	31.4509
	rs11600642	T	C	T	C	0.0752498	0.000430093	0.2981	0.192531	FALSE	FALSE	FALSE	finngen_R11_N14_ENDOMETRIOSIS_OVARY	11	30644684	0.0222415	0.984572	Endometriosis of ovary	ebi-fl187-GCST90094688	11	30666231	0.0135858	3.04446e-08	Alcohol liking || id:ebi-fl187-GCST90094688	0.000195017	157286	2.95456e-09	126564	TRUE	0.000229588	0.00236961	373.587	30.679
	rs1229984	C	T	C	T	0.425957	-0.063856	0.0255	0.995074	FALSE	FALSE	FALSE	finngen_R11_N14_ENDOMETRIOSIS_OVARY	4	99318162	0.12773	0.617125	Endometriosis of ovary	ebi-fl187-GCST90094688	4	100239319	0.0394223	3.26104e-27	Alcohol liking || id:ebi-fl187-GCST90094688	0.00074172	157286	1.97476e-06	126564	TRUE	7.81532e-12	0.00901743	1431.2	116.747
	rs12531914	A	G	A	G	-0.0826835	0.074144	0.2684	0.262871	FALSE	FALSE	FALSE	finngen_R11_N14_ENDOMETRIOSIS_OVARY	7	69549950	0.0196045	0.000155579	Endometriosis of ovary	ebi-fl187-GCST90094688	7	69014936	0.0140241	3.72837e-09	Alcohol liking || id:ebi-fl187-GCST90094688	0.000220957	157286	0.000113003	126564	TRUE	0.262064	0.00268488	423.425	34.7606
	rs1338549	G	T	G	T	-0.073195	-0.0312227	0.4714	0.626526	FALSE	FALSE	FALSE	finngen_R11_N14_ENDOMETRIOSIS_OVARY	6	97864267	0.018084	0.08425	Endometriosis of ovary	ebi-fl187-GCST90094688	6	98312143	0.0124493	4.11651e-09	Alcohol liking || id:ebi-fl187-GCST90094688	0.000219732	157286	2.35526e-05	126564	TRUE	0.00827594	0.00266999	421.07	34.5678
	rs17652520	A	G	A	G	-0.1022	0.0408165	0.2287	0.0880962	FALSE	FALSE	FALSE	finngen_R11_N14_ENDOMETRIOSIS_OVARY	17	46021601	0.0309851	0.187739	Endometriosis of ovary	ebi-fl187-GCST90094688	17	44098967	0.0147965	4.94776e-12	Alcohol liking || id:ebi-fl187-GCST90094688	0.00030323	157286	1.37106e-05	126564	TRUE	0.000281963	0.00368489	581.717	47.7076
	rs1937522	G	A	G	A	-0.0828576	-0.00646773	0.4742	0.466977	FALSE	FALSE	FALSE	finngen_R11_N14_ENDOMETRIOSIS_OVARY	13	67506685	0.0175931	0.71315	Endometriosis of ovary	ebi-fl187-GCST90094688	13	68080817	0.0124455	2.78265e-11	Alcohol liking || id:ebi-fl187-GCST90094688	0.00028173	157286	1.06786e-06	126564	TRUE	3.02311e-05	0.00342355	540.319	44.3241
	rs34121753	G	A	G	A	0.0688779	0.00165558	0.4214	0.450319	FALSE	FALSE	FALSE	finngen_R11_N14_ENDOMETRIOSIS_OVARY	17	7830515	0.0177094	0.925517	Endometriosis of ovary	ebi-fl187-GCST90094688	17	7733833	0.0125854	4.42865e-08	Alcohol liking || id:ebi-fl187-GCST90094688	0.000190397	157286	6.90541e-08	126564	TRUE	0.000337408	0.00231347	364.715	29.952
	rs59323025	A	C	A	C	-0.0973634	-0.0397229	0.1435	0.125157	FALSE	FALSE	FALSE	finngen_R11_N14_ENDOMETRIOSIS_OVARY	16	19966295	0.0265405	0.134474	Endometriosis of ovary	ebi-fl187-GCST90094688	16	19977617	0.0177261	3.95946e-08	Alcohol liking || id:ebi-fl187-GCST90094688	0.000191777	157286	1.76992e-05	126564	TRUE	0.0106664	0.00233024	367.365	30.1692
	rs6735842	C	T	C	T	0.0686409	0.01076	0.4363	0.558234	FALSE	FALSE	FALSE	finngen_R11_N14_ENDOMETRIOSIS_OVARY	2	185244637	0.0175742	0.540366	Endometriosis of ovary	ebi-fl187-GCST90094688	2	186109364	0.012531	4.30945e-08	Alcohol liking || id:ebi-fl187-GCST90094688	0.000190733	157286	2.96189e-06	126564	TRUE	0.00136571	0.00231755	365.36	30.0049
	rs6800823	T	C	T	C	0.0708265	0.00486903	0.4083	0.357001	FALSE	FALSE	FALSE	finngen_R11_N14_ENDOMETRIOSIS_OVARY	3	21043336	0.0182334	0.789438	Endometriosis of ovary	ebi-fl187-GCST90094688	3	21084828	0.0126434	2.12049e-08	Alcohol liking || id:ebi-fl187-GCST90094688	0.000199478	157286	5.63438e-07	126564	TRUE	0.000397555	0.00242384	382.156	31.381
	rs713598	G	C	G	C	-0.0772903	0.00051665	0.3996	0.350919	FALSE	TRUE	FALSE	finngen_R11_N14_ENDOMETRIOSIS_OVARY	7	141973545	0.0183196	0.977501	Endometriosis of ovary	ebi-fl187-GCST90094688	7	141673345	0.0126873	1.11557e-09	Alcohol liking || id:ebi-fl187-GCST90094688	0.000235898	157286	6.28431e-09	126564	TRUE	5.19477e-05	0.00286647	452.145	37.1116
	rs726610	T	C	T	C	-0.105835	0.0103055	0.3504	0.727615	FALSE	FALSE	FALSE	finngen_R11_N14_ENDOMETRIOSIS_OVARY	3	85502253	0.0196083	0.599191	Endometriosis of ovary	ebi-fl187-GCST90094688	3	85551403	0.0130256	4.46854e-16	Alcohol liking || id:ebi-fl187-GCST90094688	0.000419561	157286	2.1825e-06	126564	TRUE	4.80621e-07	0.00509915	806.125	66.0179
	rs77041760	T	C	T	C	0.169099	0.0561693	0.0443	0.0297415	FALSE	FALSE	FALSE	finngen_R11_N14_ENDOMETRIOSIS_OVARY	2	50993237	0.0518189	0.278385	Endometriosis of ovary	ebi-fl187-GCST90094688	2	51220375	0.0302023	2.15749e-08	Alcohol liking || id:ebi-fl187-GCST90094688	0.000199265	157286	9.28355e-06	126564	TRUE	0.00337221	0.00242124	381.746	31.3474
	rs7773629	C	T	C	T	0.077337	0.0325895	0.289	0.759727	FALSE	FALSE	FALSE	finngen_R11_N14_ENDOMETRIOSIS_OVARY	6	83567438	0.0204746	0.111452	Endometriosis of ovary	ebi-fl187-GCST90094688	6	84277157	0.0137094	1.68915e-08	Alcohol liking || id:ebi-fl187-GCST90094688	0.000202285	157286	2.00176e-05	126564	TRUE	0.00982671	0.00245795	387.548	31.8226
	rs780093	C	T	C	T	0.0731569	-0.0278877	0.3823	0.649366	FALSE	FALSE	FALSE	finngen_R11_N14_ENDOMETRIOSIS_OVARY	2	27519736	0.0183649	0.12888	Endometriosis of ovary	ebi-fl187-GCST90094688	2	27742603	0.0127883	1.06136e-08	Alcohol liking || id:ebi-fl187-GCST90094688	0.000208023	157286	1.82195e-05	126564	TRUE	0.00715819	0.00252769	398.571	32.7255
	rs10112502	G	A	G	A	-0.0745651	0.0404441	0.3224	0.366793	FALSE	FALSE	FALSE	finngen_R11_N14_ENDOMETRIOSIS_PELVICPERITONEUM	8	21124898	0.0183784	0.027762	Endometriosis of pelvic peritoneum	ebi-fl187-GCST90094688	8	20982409	0.0132959	2.04548e-08	Alcohol liking || id:ebi-fl187-GCST90094688	0.000199923	157286	3.83241e-05	126361	TRUE	0.0353538	0.00242924	383.01	31.4509
	rs11600642	T	C	T	C	0.0752498	0.0243549	0.2981	0.192682	FALSE	FALSE	FALSE	finngen_R11_N14_ENDOMETRIOSIS_PELVICPERITONEUM	11	30644684	0.022483	0.278693	Endometriosis of pelvic peritoneum	ebi-fl187-GCST90094688	11	30666231	0.0135858	3.04446e-08	Alcohol liking || id:ebi-fl187-GCST90094688	0.000195017	157286	9.28654e-06	126361	TRUE	0.00385102	0.00236961	373.587	30.679
	rs1229984	C	T	C	T	0.425957	-0.145594	0.0255	0.995062	FALSE	FALSE	FALSE	finngen_R11_N14_ENDOMETRIOSIS_PELVICPERITONEUM	4	99318162	0.130281	0.263763	Endometriosis of pelvic peritoneum	ebi-fl187-GCST90094688	4	100239319	0.0394223	3.26104e-27	Alcohol liking || id:ebi-fl187-GCST90094688	0.00074172	157286	9.88358e-06	126361	TRUE	1.78658e-10	0.00901743	1431.2	116.747
	rs12531914	A	G	A	G	-0.0826835	0.0436773	0.2684	0.262412	FALSE	FALSE	FALSE	finngen_R11_N14_ENDOMETRIOSIS_PELVICPERITONEUM	7	69549950	0.0200995	0.0297762	Endometriosis of pelvic peritoneum	ebi-fl187-GCST90094688	7	69014936	0.0140241	3.72837e-09	Alcohol liking || id:ebi-fl187-GCST90094688	0.000220957	157286	3.73696e-05	126361	TRUE	0.0205133	0.00268488	423.425	34.7606
	rs1338549	G	T	G	T	-0.073195	-0.0242808	0.4714	0.626719	FALSE	FALSE	FALSE	finngen_R11_N14_ENDOMETRIOSIS_PELVICPERITONEUM	6	97864267	0.0182957	0.184465	Endometriosis of pelvic peritoneum	ebi-fl187-GCST90094688	6	98312143	0.0124493	4.11651e-09	Alcohol liking || id:ebi-fl187-GCST90094688	0.000219732	157286	1.39385e-05	126361	TRUE	0.00332678	0.00266999	421.07	34.5678
	rs17652520	A	G	A	G	-0.1022	0.0337593	0.2287	0.0880507	FALSE	FALSE	FALSE	finngen_R11_N14_ENDOMETRIOSIS_PELVICPERITONEUM	17	46021601	0.0313667	0.281803	Endometriosis of pelvic peritoneum	ebi-fl187-GCST90094688	17	44098967	0.0147965	4.94776e-12	Alcohol liking || id:ebi-fl187-GCST90094688	0.00030323	157286	9.16725e-06	126361	TRUE	0.000139868	0.00368489	581.717	47.7076
	rs1937522	G	A	G	A	-0.0828576	-0.00619656	0.4742	0.466924	FALSE	FALSE	FALSE	finngen_R11_N14_ENDOMETRIOSIS_PELVICPERITONEUM	13	67506685	0.0177623	0.727194	Endometriosis of pelvic peritoneum	ebi-fl187-GCST90094688	13	68080817	0.0124455	2.78265e-11	Alcohol liking || id:ebi-fl187-GCST90094688	0.00028173	157286	9.63155e-07	126361	TRUE	2.86905e-05	0.00342355	540.319	44.3241
	rs34121753	G	A	G	A	0.0688779	-0.0241385	0.4214	0.449967	FALSE	FALSE	FALSE	finngen_R11_N14_ENDOMETRIOSIS_PELVICPERITONEUM	17	7830515	0.0179036	0.177577	Endometriosis of pelvic peritoneum	ebi-fl187-GCST90094688	17	7733833	0.0125854	4.42865e-08	Alcohol liking || id:ebi-fl187-GCST90094688	0.000190397	157286	1.43856e-05	126361	TRUE	0.00807942	0.00231347	364.715	29.952
	rs56343799	A	G	A	G	0.0683368	0.0597212	0.4438	0.398337	FALSE	FALSE	FALSE	finngen_R11_N14_ENDOMETRIOSIS_PELVICPERITONEUM	3	71523255	0.0180203	0.000919369	Endometriosis of pelvic peritoneum	ebi-fl187-GCST90094688	3	71572406	0.0125082	4.6719e-08	Alcohol liking || id:ebi-fl187-GCST90094688	0.000189738	157286	8.69139e-05	126361	TRUE	0.238576	0.00230546	363.449	29.8484
	rs59323025	A	C	A	C	-0.0973634	0.00854245	0.1435	0.125407	FALSE	FALSE	FALSE	finngen_R11_N14_ENDOMETRIOSIS_PELVICPERITONEUM	16	19966295	0.0268095	0.750003	Endometriosis of pelvic peritoneum	ebi-fl187-GCST90094688	16	19977617	0.0177261	3.95946e-08	Alcohol liking || id:ebi-fl187-GCST90094688	0.000191777	157286	8.03491e-07	126361	TRUE	0.000606585	0.00233024	367.365	30.1692
	rs6735842	C	T	C	T	0.0686409	0.011137	0.4363	0.558162	FALSE	FALSE	FALSE	finngen_R11_N14_ENDOMETRIOSIS_PELVICPERITONEUM	2	185244637	0.0177842	0.531162	Endometriosis of pelvic peritoneum	ebi-fl187-GCST90094688	2	186109364	0.012531	4.30945e-08	Alcohol liking || id:ebi-fl187-GCST90094688	0.000190733	157286	3.10356e-06	126361	TRUE	0.00142466	0.00231755	365.36	30.0049
	rs6800823	T	C	T	C	0.0708265	-0.011099	0.4083	0.356778	FALSE	FALSE	FALSE	finngen_R11_N14_ENDOMETRIOSIS_PELVICPERITONEUM	3	21043336	0.0184354	0.547142	Endometriosis of pelvic peritoneum	ebi-fl187-GCST90094688	3	21084828	0.0126434	2.12049e-08	Alcohol liking || id:ebi-fl187-GCST90094688	0.000199478	157286	2.8685e-06	126361	TRUE	0.00100009	0.00242384	382.156	31.381
	rs713598	G	C	G	C	-0.0772903	0.00265763	0.3996	0.350911	FALSE	TRUE	FALSE	finngen_R11_N14_ENDOMETRIOSIS_PELVICPERITONEUM	7	141973545	0.0185206	0.885899	Endometriosis of pelvic peritoneum	ebi-fl187-GCST90094688	7	141673345	0.0126873	1.11557e-09	Alcohol liking || id:ebi-fl187-GCST90094688	0.000235898	157286	1.62957e-07	126361	TRUE	7.52593e-05	0.00286647	452.145	37.1116
	rs726610	T	C	T	C	-0.105835	0.0100298	0.3504	0.727615	FALSE	FALSE	FALSE	finngen_R11_N14_ENDOMETRIOSIS_PELVICPERITONEUM	3	85502253	0.0198183	0.612795	Endometriosis of pelvic peritoneum	ebi-fl187-GCST90094688	3	85551403	0.0130256	4.46854e-16	Alcohol liking || id:ebi-fl187-GCST90094688	0.000419561	157286	2.02696e-06	126361	TRUE	4.51522e-07	0.00509915	806.125	66.0179
	rs77041760	T	C	T	C	0.169099	-0.0103366	0.0443	0.0296482	FALSE	FALSE	FALSE	finngen_R11_N14_ENDOMETRIOSIS_PELVICPERITONEUM	2	50993237	0.0523119	0.843361	Endometriosis of pelvic peritoneum	ebi-fl187-GCST90094688	2	51220375	0.0302023	2.15749e-08	Alcohol liking || id:ebi-fl187-GCST90094688	0.000199265	157286	3.08993e-07	126361	TRUE	0.000331088	0.00242124	381.746	31.3474
	rs7773629	C	T	C	T	0.077337	0.0119357	0.289	0.759585	FALSE	FALSE	FALSE	finngen_R11_N14_ENDOMETRIOSIS_PELVICPERITONEUM	6	83567438	0.0206985	0.564177	Endometriosis of pelvic peritoneum	ebi-fl187-GCST90094688	6	84277157	0.0137094	1.68915e-08	Alcohol liking || id:ebi-fl187-GCST90094688	0.000202285	157286	2.63154e-06	126361	TRUE	0.000851056	0.00245795	387.548	31.8226
	rs780093	C	T	C	T	0.0731569	-0.0334331	0.3823	0.649334	FALSE	FALSE	FALSE	finngen_R11_N14_ENDOMETRIOSIS_PELVICPERITONEUM	2	27519736	0.0185539	0.071555	Endometriosis of pelvic peritoneum	ebi-fl187-GCST90094688	2	27742603	0.0127883	1.06136e-08	Alcohol liking || id:ebi-fl187-GCST90094688	0.000208023	157286	2.5696e-05	126361	TRUE	0.0132771	0.00252769	398.571	32.7255
	rs10112502	G	A	G	A	-0.0745651	0.0716622	0.3224	0.366703	FALSE	FALSE	FALSE	finngen_R11_N14_ENDOMETRIOSIS_RECTPVAGSEPT_VAGINA	8	21124898	0.0278231	0.0100055	Endometriosis of rectovaginal septum and vagina	ebi-fl187-GCST90094688	8	20982409	0.0132959	2.04548e-08	Alcohol liking || id:ebi-fl187-GCST90094688	0.000199923	157286	5.41974e-05	122398	TRUE	0.0753474	0.00242924	383.01	31.4509
	rs11600642	T	C	T	C	0.0752498	-0.0374647	0.2981	0.192373	FALSE	FALSE	FALSE	finngen_R11_N14_ENDOMETRIOSIS_RECTPVAGSEPT_VAGINA	11	30644684	0.0341008	0.271922	Endometriosis of rectovaginal septum and vagina	ebi-fl187-GCST90094688	11	30666231	0.0135858	3.04446e-08	Alcohol liking || id:ebi-fl187-GCST90094688	0.000195017	157286	9.86152e-06	122398	TRUE	0.00450946	0.00236961	373.587	30.679
	rs1229984	C	T	C	T	0.425957	0.0824389	0.0255	0.995097	FALSE	FALSE	FALSE	finngen_R11_N14_ENDOMETRIOSIS_RECTPVAGSEPT_VAGINA	4	99318162	0.192347	0.668218	Endometriosis of rectovaginal septum and vagina	ebi-fl187-GCST90094688	4	100239319	0.0394223	3.26104e-27	Alcohol liking || id:ebi-fl187-GCST90094688	0.00074172	157286	1.50081e-06	122398	TRUE	8.7593e-12	0.00901743	1431.2	116.747
	rs12531914	A	G	A	G	-0.0826835	0.0572223	0.2684	0.262228	FALSE	FALSE	FALSE	finngen_R11_N14_ENDOMETRIOSIS_RECTPVAGSEPT_VAGINA	7	69549950	0.0303881	0.0596939	Endometriosis of rectovaginal septum and vagina	ebi-fl187-GCST90094688	7	69014936	0.0140241	3.72837e-09	Alcohol liking || id:ebi-fl187-GCST90094688	0.000220957	157286	2.89697e-05	122398	TRUE	0.0128457	0.00268488	423.425	34.7606
	rs1338549	G	T	G	T	-0.073195	-0.0174948	0.4714	0.626896	FALSE	FALSE	FALSE	finngen_R11_N14_ENDOMETRIOSIS_RECTPVAGSEPT_VAGINA	6	97864267	0.0277607	0.528562	Endometriosis of rectovaginal septum and vagina	ebi-fl187-GCST90094688	6	98312143	0.0124493	4.11651e-09	Alcohol liking || id:ebi-fl187-GCST90094688	0.000219732	157286	3.2448e-06	122398	TRUE	0.000633832	0.00266999	421.07	34.5678
	rs17652520	A	G	A	G	-0.1022	0.0454327	0.2287	0.087997	FALSE	FALSE	FALSE	finngen_R11_N14_ENDOMETRIOSIS_RECTPVAGSEPT_VAGINA	17	46021601	0.0475066	0.338898	Endometriosis of rectovaginal septum and vagina	ebi-fl187-GCST90094688	17	44098967	0.0147965	4.94776e-12	Alcohol liking || id:ebi-fl187-GCST90094688	0.00030323	157286	7.47238e-06	122398	TRUE	0.00011723	0.00368489	581.717	47.7076
	rs1937522	G	A	G	A	-0.0828576	-0.00273463	0.4742	0.467042	FALSE	FALSE	FALSE	finngen_R11_N14_ENDOMETRIOSIS_RECTPVAGSEPT_VAGINA	13	67506685	0.026887	0.918988	Endometriosis of rectovaginal septum and vagina	ebi-fl187-GCST90094688	13	68080817	0.0124455	2.78265e-11	Alcohol liking || id:ebi-fl187-GCST90094688	0.00028173	157286	8.45172e-08	122398	TRUE	1.50629e-05	0.00342355	540.319	44.3241
	rs34121753	G	A	G	A	0.0688779	-0.00608273	0.4214	0.450266	FALSE	FALSE	FALSE	finngen_R11_N14_ENDOMETRIOSIS_RECTPVAGSEPT_VAGINA	17	7830515	0.0271408	0.822666	Endometriosis of rectovaginal septum and vagina	ebi-fl187-GCST90094688	17	7733833	0.0125854	4.42865e-08	Alcohol liking || id:ebi-fl187-GCST90094688	0.000190397	157286	4.10378e-07	122398	TRUE	0.000555861	0.00231347	364.715	29.952
	rs56343799	A	G	A	G	0.0683368	0.0478993	0.4438	0.397821	FALSE	FALSE	FALSE	finngen_R11_N14_ENDOMETRIOSIS_RECTPVAGSEPT_VAGINA	3	71523255	0.0274065	0.08051	Endometriosis of rectovaginal septum and vagina	ebi-fl187-GCST90094688	3	71572406	0.0125082	4.6719e-08	Alcohol liking || id:ebi-fl187-GCST90094688	0.000189738	157286	2.49559e-05	122398	TRUE	0.021254	0.00230546	363.449	29.8484
	rs59323025	A	C	A	C	-0.0973634	-0.0634254	0.1435	0.125189	FALSE	FALSE	FALSE	finngen_R11_N14_ENDOMETRIOSIS_RECTPVAGSEPT_VAGINA	16	19966295	0.0405627	0.117903	Endometriosis of rectovaginal septum and vagina	ebi-fl187-GCST90094688	16	19977617	0.0177261	3.95946e-08	Alcohol liking || id:ebi-fl187-GCST90094688	0.000191777	157286	1.99755e-05	122398	TRUE	0.0138602	0.00233024	367.365	30.1692
	rs6735842	C	T	C	T	0.0686409	0.0037652	0.4363	0.558053	FALSE	FALSE	FALSE	finngen_R11_N14_ENDOMETRIOSIS_RECTPVAGSEPT_VAGINA	2	185244637	0.0268808	0.888605	Endometriosis of rectovaginal septum and vagina	ebi-fl187-GCST90094688	2	186109364	0.012531	4.30945e-08	Alcohol liking || id:ebi-fl187-GCST90094688	0.000190733	157286	1.60297e-07	122398	TRUE	0.00043398	0.00231755	365.36	30.0049
	rs6800823	T	C	T	C	0.0708265	-0.00503584	0.4083	0.35694	FALSE	FALSE	FALSE	finngen_R11_N14_ENDOMETRIOSIS_RECTPVAGSEPT_VAGINA	3	21043336	0.0279258	0.856894	Endometriosis of rectovaginal septum and vagina	ebi-fl187-GCST90094688	3	21084828	0.0126434	2.12049e-08	Alcohol liking || id:ebi-fl187-GCST90094688	0.000199478	157286	2.65684e-07	122398	TRUE	0.000356343	0.00242384	382.156	31.381
	rs713598	G	C	G	C	-0.0772903	-0.0558238	0.3996	0.350566	FALSE	TRUE	FALSE	finngen_R11_N14_ENDOMETRIOSIS_RECTPVAGSEPT_VAGINA	7	141973545	0.0281162	0.0470923	Endometriosis of rectovaginal septum and vagina	ebi-fl187-GCST90094688	7	141673345	0.0126873	1.11557e-09	Alcohol liking || id:ebi-fl187-GCST90094688	0.000235898	157286	3.22066e-05	122398	TRUE	0.0110556	0.00286647	452.145	37.1116
	rs726610	T	C	T	C	-0.105835	0.0365604	0.3504	0.727726	FALSE	FALSE	FALSE	finngen_R11_N14_ENDOMETRIOSIS_RECTPVAGSEPT_VAGINA	3	85502253	0.0300367	0.223531	Endometriosis of rectovaginal septum and vagina	ebi-fl187-GCST90094688	3	85551403	0.0130256	4.46854e-16	Alcohol liking || id:ebi-fl187-GCST90094688	0.000419561	157286	1.21044e-05	122398	TRUE	8.12412e-06	0.00509915	806.125	66.0179
	rs77041760	T	C	T	C	0.169099	0.0424326	0.0443	0.0296885	FALSE	FALSE	FALSE	finngen_R11_N14_ENDOMETRIOSIS_RECTPVAGSEPT_VAGINA	2	50993237	0.0795486	0.593745	Endometriosis of rectovaginal septum and vagina	ebi-fl187-GCST90094688	2	51220375	0.0302023	2.15749e-08	Alcohol liking || id:ebi-fl187-GCST90094688	0.000199265	157286	2.32469e-06	122398	TRUE	0.000954176	0.00242124	381.746	31.3474
	rs7773629	C	T	C	T	0.077337	0.0405871	0.289	0.759606	FALSE	FALSE	FALSE	finngen_R11_N14_ENDOMETRIOSIS_RECTPVAGSEPT_VAGINA	6	83567438	0.0313803	0.195875	Endometriosis of rectovaginal septum and vagina	ebi-fl187-GCST90094688	6	84277157	0.0137094	1.68915e-08	Alcohol liking || id:ebi-fl187-GCST90094688	0.000202285	157286	1.36675e-05	122398	TRUE	0.00574918	0.00245795	387.548	31.8226
	rs780093	C	T	C	T	0.0731569	0.0224237	0.3823	0.649809	FALSE	FALSE	FALSE	finngen_R11_N14_ENDOMETRIOSIS_RECTPVAGSEPT_VAGINA	2	27519736	0.028092	0.424741	Endometriosis of rectovaginal septum and vagina	ebi-fl187-GCST90094688	2	27742603	0.0127883	1.06136e-08	Alcohol liking || id:ebi-fl187-GCST90094688	0.000208023	157286	5.20571e-06	122398	TRUE	0.00144429	0.00252769	398.571	32.7255
	rs10112502	G	A	G	A	-0.0745651	0.0178258	0.3224	0.366335	FALSE	FALSE	FALSE	finngen_R11_N14_ENDOMETRIOSIS_SKIN_SCAR	8	21124898	0.143333	0.901025	Endometriosis in cutaneous scar	ebi-fl187-GCST90094688	8	20982409	0.0132959	2.04548e-08	Alcohol liking || id:ebi-fl187-GCST90094688	0.000199923	157286	1.29353e-07	119574	TRUE	0.000328536	0.00242924	383.01	31.4509
	rs11600642	T	C	T	C	0.0752498	0.26025	0.2981	0.192574	FALSE	FALSE	FALSE	finngen_R11_N14_ENDOMETRIOSIS_SKIN_SCAR	11	30644684	0.176073	0.139385	Endometriosis in cutaneous scar	ebi-fl187-GCST90094688	11	30666231	0.0135858	3.04446e-08	Alcohol liking || id:ebi-fl187-GCST90094688	0.000195017	157286	1.82708e-05	119574	TRUE	0.0115415	0.00236961	373.587	30.679
	rs1229984	C	T	C	T	0.425957	-1.28005	0.0255	0.995081	FALSE	FALSE	FALSE	finngen_R11_N14_ENDOMETRIOSIS_SKIN_SCAR	4	99318162	0.573556	0.0256295	Endometriosis in cutaneous scar	ebi-fl187-GCST90094688	4	100239319	0.0394223	3.26104e-27	Alcohol liking || id:ebi-fl187-GCST90094688	0.00074172	157286	4.16538e-05	119574	TRUE	6.03307e-08	0.00901743	1431.2	116.747
	rs12531914	A	G	A	G	-0.0826835	-0.238903	0.2684	0.261894	FALSE	FALSE	FALSE	finngen_R11_N14_ENDOMETRIOSIS_SKIN_SCAR	7	69549950	0.156838	0.127698	Endometriosis in cutaneous scar	ebi-fl187-GCST90094688	7	69014936	0.0140241	3.72837e-09	Alcohol liking || id:ebi-fl187-GCST90094688	0.000220957	157286	1.94045e-05	119574	TRUE	0.00640335	0.00268488	423.425	34.7606
	rs1338549	G	T	G	T	-0.073195	-0.141992	0.4714	0.626926	FALSE	FALSE	FALSE	finngen_R11_N14_ENDOMETRIOSIS_SKIN_SCAR	6	97864267	0.143502	0.322432	Endometriosis in cutaneous scar	ebi-fl187-GCST90094688	6	98312143	0.0124493	4.11651e-09	Alcohol liking || id:ebi-fl187-GCST90094688	0.000219732	157286	8.18802e-06	119574	TRUE	0.00182124	0.00266999	421.07	34.5678
	rs17652520	A	G	A	G	-0.1022	0.151601	0.2287	0.0879333	FALSE	FALSE	FALSE	finngen_R11_N14_ENDOMETRIOSIS_SKIN_SCAR	17	46021601	0.240692	0.528788	Endometriosis in cutaneous scar	ebi-fl187-GCST90094688	17	44098967	0.0147965	4.94776e-12	Alcohol liking || id:ebi-fl187-GCST90094688	0.00030323	157286	3.3178e-06	119574	TRUE	4.81893e-05	0.00368489	581.717	47.7076
	rs1937522	G	A	G	A	-0.0828576	-0.145463	0.4742	0.467015	FALSE	FALSE	FALSE	finngen_R11_N14_ENDOMETRIOSIS_SKIN_SCAR	13	67506685	0.139071	0.295579	Endometriosis in cutaneous scar	ebi-fl187-GCST90094688	13	68080817	0.0124455	2.78265e-11	Alcohol liking || id:ebi-fl187-GCST90094688	0.00028173	157286	9.14952e-06	119574	TRUE	0.000334873	0.00342355	540.319	44.3241
	rs34121753	G	A	G	A	0.0688779	-0.0141138	0.4214	0.450324	FALSE	FALSE	FALSE	finngen_R11_N14_ENDOMETRIOSIS_SKIN_SCAR	17	7830515	0.140612	0.920048	Endometriosis in cutaneous scar	ebi-fl187-GCST90094688	17	7733833	0.0125854	4.42865e-08	Alcohol liking || id:ebi-fl187-GCST90094688	0.000190397	157286	8.42585e-08	119574	TRUE	0.000430097	0.00231347	364.715	29.952
	rs56343799	A	G	A	G	0.0683368	0.00494792	0.4438	0.397509	FALSE	FALSE	FALSE	finngen_R11_N14_ENDOMETRIOSIS_SKIN_SCAR	3	71523255	0.140915	0.97199	Endometriosis in cutaneous scar	ebi-fl187-GCST90094688	3	71572406	0.0125082	4.6719e-08	Alcohol liking || id:ebi-fl187-GCST90094688	0.000189738	157286	1.0311e-08	119574	TRUE	0.000365452	0.00230546	363.449	29.8484
	rs59323025	A	C	A	C	-0.0973634	-0.0606005	0.1435	0.125317	FALSE	FALSE	FALSE	finngen_R11_N14_ENDOMETRIOSIS_SKIN_SCAR	16	19966295	0.205779	0.768382	Endometriosis in cutaneous scar	ebi-fl187-GCST90094688	16	19977617	0.0177261	3.95946e-08	Alcohol liking || id:ebi-fl187-GCST90094688	0.000191777	157286	7.25305e-07	119574	TRUE	0.000705087	0.00233024	367.365	30.1692
	rs6735842	C	T	C	T	0.0686409	0.0484859	0.4363	0.558111	FALSE	FALSE	FALSE	finngen_R11_N14_ENDOMETRIOSIS_SKIN_SCAR	2	185244637	0.139038	0.727296	Endometriosis in cutaneous scar	ebi-fl187-GCST90094688	2	186109364	0.012531	4.30945e-08	Alcohol liking || id:ebi-fl187-GCST90094688	0.000190733	157286	1.01703e-06	119574	TRUE	0.000847248	0.00231755	365.36	30.0049
	rs6800823	T	C	T	C	0.0708265	-0.191029	0.4083	0.356937	FALSE	FALSE	FALSE	finngen_R11_N14_ENDOMETRIOSIS_SKIN_SCAR	3	21043336	0.142746	0.180816	Endometriosis in cutaneous scar	ebi-fl187-GCST90094688	3	21084828	0.0126434	2.12049e-08	Alcohol liking || id:ebi-fl187-GCST90094688	0.000199478	157286	1.49773e-05	119574	TRUE	0.00752513	0.00242384	382.156	31.381
	rs713598	G	C	G	C	-0.0772903	-0.193927	0.3996	0.350828	FALSE	TRUE	FALSE	finngen_R11_N14_ENDOMETRIOSIS_SKIN_SCAR	7	141973545	0.144147	0.178514	Endometriosis in cutaneous scar	ebi-fl187-GCST90094688	7	141673345	0.0126873	1.11557e-09	Alcohol liking || id:ebi-fl187-GCST90094688	0.000235898	157286	1.51366e-05	119574	TRUE	0.00279582	0.00286647	452.145	37.1116
	rs726610	T	C	T	C	-0.105835	0.208834	0.3504	0.727561	FALSE	FALSE	FALSE	finngen_R11_N14_ENDOMETRIOSIS_SKIN_SCAR	3	85502253	0.155005	0.177892	Endometriosis in cutaneous scar	ebi-fl187-GCST90094688	3	85551403	0.0130256	4.46854e-16	Alcohol liking || id:ebi-fl187-GCST90094688	0.000419561	157286	1.51801e-05	119574	TRUE	1.53325e-05	0.00509915	806.125	66.0179
	rs77041760	T	C	T	C	0.169099	0.296279	0.0443	0.0296761	FALSE	FALSE	FALSE	finngen_R11_N14_ENDOMETRIOSIS_SKIN_SCAR	2	50993237	0.407604	0.4673	Endometriosis in cutaneous scar	ebi-fl187-GCST90094688	2	51220375	0.0302023	2.15749e-08	Alcohol liking || id:ebi-fl187-GCST90094688	0.000199265	157286	4.41869e-06	119574	TRUE	0.00173919	0.00242124	381.746	31.3474
	rs7773629	C	T	C	T	0.077337	0.203107	0.289	0.759434	FALSE	FALSE	FALSE	finngen_R11_N14_ENDOMETRIOSIS_SKIN_SCAR	6	83567438	0.161255	0.207837	Endometriosis in cutaneous scar	ebi-fl187-GCST90094688	6	84277157	0.0137094	1.68915e-08	Alcohol liking || id:ebi-fl187-GCST90094688	0.000202285	157286	1.32675e-05	119574	TRUE	0.0058192	0.00245795	387.548	31.8226
	rs780093	C	T	C	T	0.0731569	-0.163293	0.3823	0.649634	FALSE	FALSE	FALSE	finngen_R11_N14_ENDOMETRIOSIS_SKIN_SCAR	2	27519736	0.144334	0.257906	Endometriosis in cutaneous scar	ebi-fl187-GCST90094688	2	27742603	0.0127883	1.06136e-08	Alcohol liking || id:ebi-fl187-GCST90094688	0.000208023	157286	1.07044e-05	119574	TRUE	0.00365341	0.00252769	398.571	32.7255
	rs10112502	G	A	G	A	-0.0745651	0.052065	0.3224	0.366851	FALSE	FALSE	FALSE	finngen_R11_N14_ENDOMETRIOSIS_UTERUS	8	21124898	0.0212995	0.0145084	Adenomyosis (Endometriosis of uterus)	ebi-fl187-GCST90094688	8	20982409	0.0132959	2.04548e-08	Alcohol liking || id:ebi-fl187-GCST90094688	0.000199923	157286	4.79543e-05	124598	TRUE	0.0571105	0.00242924	383.01	31.4509
	rs11600642	T	C	T	C	0.0752498	-0.0588219	0.2981	0.192237	FALSE	FALSE	FALSE	finngen_R11_N14_ENDOMETRIOSIS_UTERUS	11	30644684	0.0260434	0.0239078	Adenomyosis (Endometriosis of uterus)	ebi-fl187-GCST90094688	11	30666231	0.0135858	3.04446e-08	Alcohol liking || id:ebi-fl187-GCST90094688	0.000195017	157286	4.09412e-05	124598	TRUE	0.0460184	0.00236961	373.587	30.679
	rs1229984	C	T	C	T	0.425957	0.159519	0.0255	0.99512	FALSE	FALSE	FALSE	finngen_R11_N14_ENDOMETRIOSIS_UTERUS	4	99318162	0.151063	0.290981	Adenomyosis (Endometriosis of uterus)	ebi-fl187-GCST90094688	4	100239319	0.0394223	3.26104e-27	Alcohol liking || id:ebi-fl187-GCST90094688	0.00074172	157286	8.94954e-06	124598	TRUE	1.61696e-10	0.00901743	1431.2	116.747
	rs12531914	A	G	A	G	-0.0826835	-0.00487442	0.2684	0.261946	FALSE	FALSE	FALSE	finngen_R11_N14_ENDOMETRIOSIS_UTERUS	7	69549950	0.0232925	0.834237	Adenomyosis (Endometriosis of uterus)	ebi-fl187-GCST90094688	7	69014936	0.0140241	3.72837e-09	Alcohol liking || id:ebi-fl187-GCST90094688	0.000220957	157286	3.51487e-07	124598	TRUE	0.000167672	0.00268488	423.425	34.7606
	rs1338549	G	T	G	T	-0.073195	0.0367347	0.4714	0.627317	FALSE	FALSE	FALSE	finngen_R11_N14_ENDOMETRIOSIS_UTERUS	6	97864267	0.0212529	0.0839073	Adenomyosis (Endometriosis of uterus)	ebi-fl187-GCST90094688	6	98312143	0.0124493	4.11651e-09	Alcohol liking || id:ebi-fl187-GCST90094688	0.000219732	157286	2.39774e-05	124598	TRUE	0.00885396	0.00266999	421.07	34.5678
	rs17652520	A	G	A	G	-0.1022	0.0125148	0.2287	0.0880122	FALSE	FALSE	FALSE	finngen_R11_N14_ENDOMETRIOSIS_UTERUS	17	46021601	0.0362831	0.730155	Adenomyosis (Endometriosis of uterus)	ebi-fl187-GCST90094688	17	44098967	0.0147965	4.94776e-12	Alcohol liking || id:ebi-fl187-GCST90094688	0.00030323	157286	9.54849e-07	124598	TRUE	1.46273e-05	0.00368489	581.717	47.7076
	rs1937522	G	A	G	A	-0.0828576	-0.0156279	0.4742	0.46695	FALSE	FALSE	FALSE	finngen_R11_N14_ENDOMETRIOSIS_UTERUS	13	67506685	0.0206115	0.448326	Adenomyosis (Endometriosis of uterus)	ebi-fl187-GCST90094688	13	68080817	0.0124455	2.78265e-11	Alcohol liking || id:ebi-fl187-GCST90094688	0.00028173	157286	4.61398e-06	124598	TRUE	0.000113526	0.00342355	540.319	44.3241
	rs34121753	G	A	G	A	0.0688779	-0.0342215	0.4214	0.450081	FALSE	FALSE	FALSE	finngen_R11_N14_ENDOMETRIOSIS_UTERUS	17	7830515	0.0207921	0.0997861	Adenomyosis (Endometriosis of uterus)	ebi-fl187-GCST90094688	17	7733833	0.0125854	4.42865e-08	Alcohol liking || id:ebi-fl187-GCST90094688	0.000190397	157286	2.17414e-05	124598	TRUE	0.0159953	0.00231347	364.715	29.952
	rs56343799	A	G	A	G	0.0683368	0.0255564	0.4438	0.39774	FALSE	FALSE	FALSE	finngen_R11_N14_ENDOMETRIOSIS_UTERUS	3	71523255	0.0210488	0.224691	Adenomyosis (Endometriosis of uterus)	ebi-fl187-GCST90094688	3	71572406	0.0125082	4.6719e-08	Alcohol liking || id:ebi-fl187-GCST90094688	0.000189738	157286	1.18314e-05	124598	TRUE	0.00642591	0.00230546	363.449	29.8484
	rs59323025	A	C	A	C	-0.0973634	-0.028321	0.1435	0.125195	FALSE	FALSE	FALSE	finngen_R11_N14_ENDOMETRIOSIS_UTERUS	16	19966295	0.031298	0.365528	Adenomyosis (Endometriosis of uterus)	ebi-fl187-GCST90094688	16	19977617	0.0177261	3.95946e-08	Alcohol liking || id:ebi-fl187-GCST90094688	0.000191777	157286	6.57169e-06	124598	TRUE	0.0029232	0.00233024	367.365	30.1692
	rs6735842	C	T	C	T	0.0686409	0.0156234	0.4363	0.558251	FALSE	FALSE	FALSE	finngen_R11_N14_ENDOMETRIOSIS_UTERUS	2	185244637	0.0206202	0.448645	Adenomyosis (Endometriosis of uterus)	ebi-fl187-GCST90094688	2	186109364	0.012531	4.30945e-08	Alcohol liking || id:ebi-fl187-GCST90094688	0.000190733	157286	4.60744e-06	124598	TRUE	0.00210004	0.00231755	365.36	30.0049
	rs6800823	T	C	T	C	0.0708265	-0.00580198	0.4083	0.35691	FALSE	FALSE	FALSE	finngen_R11_N14_ENDOMETRIOSIS_UTERUS	3	21043336	0.0214181	0.786475	Adenomyosis (Endometriosis of uterus)	ebi-fl187-GCST90094688	3	21084828	0.0126434	2.12049e-08	Alcohol liking || id:ebi-fl187-GCST90094688	0.000199478	157286	5.88961e-07	124598	TRUE	0.000428488	0.00242384	382.156	31.381
	rs713598	G	C	G	C	-0.0772903	-0.0310238	0.3996	0.350568	FALSE	TRUE	FALSE	finngen_R11_N14_ENDOMETRIOSIS_UTERUS	7	141973545	0.0215424	0.149831	Adenomyosis (Endometriosis of uterus)	ebi-fl187-GCST90094688	7	141673345	0.0126873	1.11557e-09	Alcohol liking || id:ebi-fl187-GCST90094688	0.000235898	157286	1.66453e-05	124598	TRUE	0.00293686	0.00286647	452.145	37.1116
	rs726610	T	C	T	C	-0.105835	0.0448187	0.3504	0.727845	FALSE	FALSE	FALSE	finngen_R11_N14_ENDOMETRIOSIS_UTERUS	3	85502253	0.0230374	0.0517178	Adenomyosis (Endometriosis of uterus)	ebi-fl187-GCST90094688	3	85551403	0.0130256	4.46854e-16	Alcohol liking || id:ebi-fl187-GCST90094688	0.000419561	157286	3.03763e-05	124598	TRUE	7.86973e-05	0.00509915	806.125	66.0179
	rs77041760	T	C	T	C	0.169099	-0.0302073	0.0443	0.0296162	FALSE	FALSE	FALSE	finngen_R11_N14_ENDOMETRIOSIS_UTERUS	2	50993237	0.0610676	0.620845	Adenomyosis (Endometriosis of uterus)	ebi-fl187-GCST90094688	2	51220375	0.0302023	2.15749e-08	Alcohol liking || id:ebi-fl187-GCST90094688	0.000199265	157286	1.9638e-06	124598	TRUE	0.000800137	0.00242124	381.746	31.3474
	rs7773629	C	T	C	T	0.077337	-0.00573054	0.289	0.75935	FALSE	FALSE	FALSE	finngen_R11_N14_ENDOMETRIOSIS_UTERUS	6	83567438	0.0240115	0.81137	Adenomyosis (Endometriosis of uterus)	ebi-fl187-GCST90094688	6	84277157	0.0137094	1.68915e-08	Alcohol liking || id:ebi-fl187-GCST90094688	0.000202285	157286	4.57139e-07	124598	TRUE	0.000354162	0.00245795	387.548	31.8226
	rs780093	C	T	C	T	0.0731569	-0.0222741	0.3823	0.649529	FALSE	FALSE	FALSE	finngen_R11_N14_ENDOMETRIOSIS_UTERUS	2	27519736	0.0215704	0.301781	Adenomyosis (Endometriosis of uterus)	ebi-fl187-GCST90094688	2	27742603	0.0127883	1.06136e-08	Alcohol liking || id:ebi-fl187-GCST90094688	0.000208023	157286	8.55808e-06	124598	TRUE	0.00243076	0.00252769	398.571	32.7255
Aniseed liking ( id:ebi-fl187-GCST90094689)	rs11192875	T	C	T	C	0.10663	0.04544	0.0566	0.0335454	FALSE	FALSE	FALSE	finngen_R11_N14_ENDOMETRIOSIS	10	106423262	0.03194	0.154832	Endometriosis	ebi-fl187-GCST90094689	10	108183020	0.019158	2.63e-08	Aniseed liking || id:ebi-fl187-GCST90094689	0.00020365	152087	1.46955e-05	137728	TRUE	0.0050136	0.00121423	184.891	30.9784
	rs1572671	A	G	A	G	0.050773	0.0062766	0.4662	0.517761	FALSE	FALSE	FALSE	finngen_R11_N14_ENDOMETRIOSIS	6	140010959	0.0114817	0.584611	Endometriosis	ebi-fl187-GCST90094689	6	140332096	0.008886	1.13e-08	Aniseed liking || id:ebi-fl187-GCST90094689	0.000214622	152087	2.1698e-06	137728	TRUE	0.000395966	0.00128306	195.385	32.6477
	rs163876	T	A	T	A	-0.053196	0.00231796	0.6733	0.600017	FALSE	TRUE	FALSE	finngen_R11_N14_ENDOMETRIOSIS	11	30934530	0.0117225	0.843251	Endometriosis	ebi-fl187-GCST90094689	11	30956077	0.009475	1.99e-08	Aniseed liking || id:ebi-fl187-GCST90094689	0.000207216	152087	2.83893e-07	137728	TRUE	0.000193802	0.00124493	189.572	31.521
	rs2360806	C	A	C	A	0.066892	-0.00673456	0.1674	0.168371	FALSE	FALSE	FALSE	finngen_R11_N14_ENDOMETRIOSIS	8	52213174	0.0153733	0.661337	Endometriosis	ebi-fl187-GCST90094689	8	53125734	0.011934	2.1e-08	Aniseed liking || id:ebi-fl187-GCST90094689	0.000206538	152087	1.39337e-06	137728	TRUE	0.000390346	0.0012473	189.932	31.4178
	rs4947336	A	T	A	T	-0.118515	0.0155371	0.1163	0.0509849	FALSE	TRUE	FALSE	finngen_R11_N14_ENDOMETRIOSIS	6	28608366	0.0260546	0.550955	Endometriosis	ebi-fl187-GCST90094689	6	28576143	0.013858	1.27e-17	Aniseed liking || id:ebi-fl187-GCST90094689	0.000480674	152087	2.58199e-06	137728	TRUE	4.68004e-08	0.0028871	440.355	73.1384
	rs62093060	A	C	A	C	0.101119	-0.0175067	0.0679	0.0615253	FALSE	FALSE	FALSE	finngen_R11_N14_ENDOMETRIOSIS	18	45461688	0.0239026	0.463913	Endometriosis	ebi-fl187-GCST90094689	18	43041653	0.017654	1.03e-08	Aniseed liking || id:ebi-fl187-GCST90094689	0.000215675	152087	3.89494e-06	137728	TRUE	0.000631186	0.00129428	197.095	32.808
	rs75051825	T	C	T	C	-0.078566	0.0450095	0.1535	0.146011	FALSE	FALSE	FALSE	finngen_R11_N14_ENDOMETRIOSIS	10	123350131	0.016107	0.0051996	Endometriosis	ebi-fl187-GCST90094689	10	125109647	0.012367	2.15e-10	Aniseed liking || id:ebi-fl187-GCST90094689	0.000265301	152087	5.66942e-05	137728	TRUE	0.0185238	0.00160411	244.353	40.359
	rs769955	T	C	T	C	-0.063507	-0.022643	0.8104	0.697188	FALSE	FALSE	FALSE	finngen_R11_N14_ENDOMETRIOSIS	2	199827872	0.0124609	0.0691974	Endometriosis	ebi-fl187-GCST90094689	2	200692595	0.011299	1.92e-08	Aniseed liking || id:ebi-fl187-GCST90094689	0.000207676	152087	2.39741e-05	137728	TRUE	0.0105227	0.0012394	188.728	31.591
	rs9941349	T	C	T	C	-0.054266	-0.0175041	0.4138	0.410412	FALSE	FALSE	FALSE	finngen_R11_N14_ENDOMETRIOSIS	16	53791576	0.0116279	0.132232	Endometriosis	ebi-fl187-GCST90094689	16	53825488	0.009006	1.71e-09	Aniseed liking || id:ebi-fl187-GCST90094689	0.000238672	152087	1.64533e-05	137728	TRUE	0.00219029	0.00142864	217.585	36.3071
	rs11192875	T	C	T	C	0.10663	0.079815	0.0566	0.0333178	FALSE	FALSE	FALSE	finngen_R11_N14_ENDOMETRIOSIS_ASRM_STAGE1_2	10	106423262	0.0479062	0.0956996	Endometriosis ASRM stages 1,2	ebi-fl187-GCST90094689	10	108183020	0.019158	2.63e-08	Aniseed liking || id:ebi-fl187-GCST90094689	0.00020365	152087	1.09017e-05	254618	TRUE	0.000712066	0.00121423	184.891	30.9784
	rs1572671	A	G	A	G	0.050773	0.0340583	0.4662	0.517559	FALSE	FALSE	FALSE	finngen_R11_N14_ENDOMETRIOSIS_ASRM_STAGE1_2	6	140010959	0.0172019	0.0477134	Endometriosis ASRM stages 1,2	ebi-fl187-GCST90094689	6	140332096	0.008886	1.13e-08	Aniseed liking || id:ebi-fl187-GCST90094689	0.000214622	152087	1.53957e-05	254618	TRUE	0.00093276	0.00128306	195.385	32.6477
	rs163876	T	A	T	A	-0.053196	0.00465126	0.6733	0.59879	FALSE	TRUE	FALSE	finngen_R11_N14_ENDOMETRIOSIS_ASRM_STAGE1_2	11	30934530	0.0175143	0.790571	Endometriosis ASRM stages 1,2	ebi-fl187-GCST90094689	11	30956077	0.009475	1.99e-08	Aniseed liking || id:ebi-fl187-GCST90094689	0.000207216	152087	2.76994e-07	254618	TRUE	1.8714e-05	0.00124493	189.572	31.521
	rs2360806	C	A	C	A	0.066892	0.00835911	0.1674	0.168528	FALSE	FALSE	FALSE	finngen_R11_N14_ENDOMETRIOSIS_ASRM_STAGE1_2	8	52213174	0.0229499	0.715685	Endometriosis ASRM stages 1,2	ebi-fl187-GCST90094689	8	53125734	0.011934	2.1e-08	Aniseed liking || id:ebi-fl187-GCST90094689	0.000206538	152087	5.21042e-07	254618	TRUE	2.53008e-05	0.0012473	189.932	31.4178
	rs4947336	A	T	A	T	-0.118515	-0.016779	0.1163	0.0508056	FALSE	TRUE	FALSE	finngen_R11_N14_ENDOMETRIOSIS_ASRM_STAGE1_2	6	28608366	0.0392144	0.668741	Endometriosis ASRM stages 1,2	ebi-fl187-GCST90094689	6	28576143	0.013858	1.27e-17	Aniseed liking || id:ebi-fl187-GCST90094689	0.000480674	152087	7.19043e-07	254618	TRUE	7.79506e-11	0.0028871	440.355	73.1384
	rs62093060	A	C	A	C	0.101119	-0.051278	0.0679	0.0611084	FALSE	FALSE	FALSE	finngen_R11_N14_ENDOMETRIOSIS_ASRM_STAGE1_2	18	45461688	0.0357714	0.151718	Endometriosis ASRM stages 1,2	ebi-fl187-GCST90094689	18	43041653	0.017654	1.03e-08	Aniseed liking || id:ebi-fl187-GCST90094689	0.000215675	152087	8.07051e-06	254618	TRUE	0.0002569	0.00129428	197.095	32.808
	rs75051825	T	C	T	C	-0.078566	-0.000874503	0.1535	0.146783	FALSE	FALSE	FALSE	finngen_R11_N14_ENDOMETRIOSIS_ASRM_STAGE1_2	10	123350131	0.024192	0.971164	Endometriosis ASRM stages 1,2	ebi-fl187-GCST90094689	10	125109647	0.012367	2.15e-10	Aniseed liking || id:ebi-fl187-GCST90094689	0.000265301	152087	5.13208e-09	254618	TRUE	5.60735e-07	0.00160411	244.353	40.359
	rs769955	T	C	T	C	-0.063507	-0.0258623	0.8104	0.696344	FALSE	FALSE	FALSE	finngen_R11_N14_ENDOMETRIOSIS_ASRM_STAGE1_2	2	199827872	0.0186654	0.165877	Endometriosis ASRM stages 1,2	ebi-fl187-GCST90094689	2	200692595	0.011299	1.92e-08	Aniseed liking || id:ebi-fl187-GCST90094689	0.000207676	152087	7.53999e-06	254618	TRUE	0.000318533	0.0012394	188.728	31.591
	rs9941349	T	C	T	C	-0.054266	-0.0350497	0.4138	0.410099	FALSE	FALSE	FALSE	finngen_R11_N14_ENDOMETRIOSIS_ASRM_STAGE1_2	16	53791576	0.0174352	0.0444017	Endometriosis ASRM stages 1,2	ebi-fl187-GCST90094689	16	53825488	0.009006	1.71e-09	Aniseed liking || id:ebi-fl187-GCST90094689	0.000238672	152087	1.58717e-05	254618	TRUE	0.000403012	0.00142864	217.585	36.3071
	rs11192875	T	C	T	C	0.10663	0.0166651	0.0566	0.0333178	FALSE	FALSE	FALSE	finngen_R11_N14_ENDOMETRIOSIS_ASRM_STAGE3_4	10	106423262	0.0420617	0.691954	Endometriosis ASRM stages 3,4	ebi-fl187-GCST90094689	10	108183020	0.019158	2.63e-08	Aniseed liking || id:ebi-fl187-GCST90094689	0.00020365	152087	6.16533e-07	254618	TRUE	3.1627e-05	0.00121423	184.891	30.9784
	rs1572671	A	G	A	G	0.050773	0.00383584	0.4662	0.517559	FALSE	FALSE	FALSE	finngen_R11_N14_ENDOMETRIOSIS_ASRM_STAGE3_4	6	140010959	0.015169	0.800366	Endometriosis ASRM stages 3,4	ebi-fl187-GCST90094689	6	140332096	0.008886	1.13e-08	Aniseed liking || id:ebi-fl187-GCST90094689	0.000214622	152087	2.51143e-07	254618	TRUE	1.26449e-05	0.00128306	195.385	32.6477
	rs163876	T	A	T	A	-0.053196	0.0196811	0.6733	0.59879	FALSE	TRUE	FALSE	finngen_R11_N14_ENDOMETRIOSIS_ASRM_STAGE3_4	11	30934530	0.0154719	0.203353	Endometriosis ASRM stages 3,4	ebi-fl187-GCST90094689	11	30956077	0.009475	1.99e-08	Aniseed liking || id:ebi-fl187-GCST90094689	0.000207216	152087	6.35511e-06	254618	TRUE	0.000248084	0.00124493	189.572	31.521
	rs2360806	C	A	C	A	0.066892	-0.0183696	0.1674	0.168528	FALSE	FALSE	FALSE	finngen_R11_N14_ENDOMETRIOSIS_ASRM_STAGE3_4	8	52213174	0.0202767	0.364964	Endometriosis ASRM stages 3,4	ebi-fl187-GCST90094689	8	53125734	0.011934	2.1e-08	Aniseed liking || id:ebi-fl187-GCST90094689	0.000206538	152087	3.22343e-06	254618	TRUE	0.000104098	0.0012473	189.932	31.4178
	rs4947336	A	T	A	T	-0.118515	0.000837384	0.1163	0.0508056	FALSE	TRUE	FALSE	finngen_R11_N14_ENDOMETRIOSIS_ASRM_STAGE3_4	6	28608366	0.0346946	0.980744	Endometriosis ASRM stages 3,4	ebi-fl187-GCST90094689	6	28576143	0.013858	1.27e-17	Aniseed liking || id:ebi-fl187-GCST90094689	0.000480674	152087	2.28791e-09	254618	TRUE	1.46429e-11	0.0028871	440.355	73.1384
	rs62093060	A	C	A	C	0.101119	-0.0125294	0.0679	0.0611084	FALSE	FALSE	FALSE	finngen_R11_N14_ENDOMETRIOSIS_ASRM_STAGE3_4	18	45461688	0.031678	0.692456	Endometriosis ASRM stages 3,4	ebi-fl187-GCST90094689	18	43041653	0.017654	1.03e-08	Aniseed liking || id:ebi-fl187-GCST90094689	0.000215675	152087	6.14411e-07	254618	TRUE	1.78666e-05	0.00129428	197.095	32.808
	rs75051825	T	C	T	C	-0.078566	0.0482031	0.1535	0.146783	FALSE	FALSE	FALSE	finngen_R11_N14_ENDOMETRIOSIS_ASRM_STAGE3_4	10	123350131	0.0214141	0.024386	Endometriosis ASRM stages 3,4	ebi-fl187-GCST90094689	10	125109647	0.012367	2.15e-10	Aniseed liking || id:ebi-fl187-GCST90094689	0.000265301	152087	1.99001e-05	254618	TRUE	0.000262372	0.00160411	244.353	40.359
	rs769955	T	C	T	C	-0.063507	-0.029657	0.8104	0.696344	FALSE	FALSE	FALSE	finngen_R11_N14_ENDOMETRIOSIS_ASRM_STAGE3_4	2	199827872	0.016478	0.0718936	Endometriosis ASRM stages 3,4	ebi-fl187-GCST90094689	2	200692595	0.011299	1.92e-08	Aniseed liking || id:ebi-fl187-GCST90094689	0.000207676	152087	1.2722e-05	254618	TRUE	0.000818553	0.0012394	188.728	31.591
	rs9941349	T	C	T	C	-0.054266	-0.0350588	0.4138	0.410099	FALSE	FALSE	FALSE	finngen_R11_N14_ENDOMETRIOSIS_ASRM_STAGE3_4	16	53791576	0.0153899	0.0227243	Endometriosis ASRM stages 3,4	ebi-fl187-GCST90094689	16	53825488	0.009006	1.71e-09	Aniseed liking || id:ebi-fl187-GCST90094689	0.000238672	152087	2.03811e-05	254618	TRUE	0.00073985	0.00142864	217.585	36.3071
	rs11192875	T	C	T	C	0.10663	0.0386608	0.0566	0.0333071	FALSE	FALSE	FALSE	finngen_R11_N14_ENDOMETRIOSIS_DEEP	10	106423262	0.0677194	0.56807	Deep endometriosis	ebi-fl187-GCST90094689	10	108183020	0.019158	2.63e-08	Aniseed liking || id:ebi-fl187-GCST90094689	0.00020365	152087	1.30932e-06	248927	TRUE	5.49697e-05	0.00121423	184.891	30.9784
	rs1572671	A	G	A	G	0.050773	0.0126594	0.4662	0.517604	FALSE	FALSE	FALSE	finngen_R11_N14_ENDOMETRIOSIS_DEEP	6	140010959	0.0243738	0.603493	Deep endometriosis	ebi-fl187-GCST90094689	6	140332096	0.008886	1.13e-08	Aniseed liking || id:ebi-fl187-GCST90094689	0.000214622	152087	1.0837e-06	248927	TRUE	2.89288e-05	0.00128306	195.385	32.6477
	rs163876	T	A	T	A	-0.053196	0.00620905	0.6733	0.598643	FALSE	TRUE	FALSE	finngen_R11_N14_ENDOMETRIOSIS_DEEP	11	30934530	0.0248793	0.802922	Deep endometriosis	ebi-fl187-GCST90094689	11	30956077	0.009475	1.99e-08	Aniseed liking || id:ebi-fl187-GCST90094689	0.000207216	152087	2.5021e-07	248927	TRUE	1.95872e-05	0.00124493	189.572	31.521
	rs2360806	C	A	C	A	0.066892	0.0172249	0.1674	0.16868	FALSE	FALSE	FALSE	finngen_R11_N14_ENDOMETRIOSIS_DEEP	8	52213174	0.0325446	0.596619	Deep endometriosis	ebi-fl187-GCST90094689	8	53125734	0.011934	2.1e-08	Aniseed liking || id:ebi-fl187-GCST90094689	0.000206538	152087	1.12535e-06	248927	TRUE	4.31276e-05	0.0012473	189.932	31.4178
	rs4947336	A	T	A	T	-0.118515	0.0015838	0.1163	0.0508162	FALSE	TRUE	FALSE	finngen_R11_N14_ENDOMETRIOSIS_DEEP	6	28608366	0.0557028	0.977317	Deep endometriosis	ebi-fl187-GCST90094689	6	28576143	0.013858	1.27e-17	Aniseed liking || id:ebi-fl187-GCST90094689	0.000480674	152087	3.24772e-09	248927	TRUE	1.81841e-11	0.0028871	440.355	73.1384
	rs62093060	A	C	A	C	0.101119	-0.0292942	0.0679	0.0611114	FALSE	FALSE	FALSE	finngen_R11_N14_ENDOMETRIOSIS_DEEP	18	45461688	0.0510375	0.565986	Deep endometriosis	ebi-fl187-GCST90094689	18	43041653	0.017654	1.03e-08	Aniseed liking || id:ebi-fl187-GCST90094689	0.000215675	152087	1.32347e-06	248927	TRUE	3.19428e-05	0.00129428	197.095	32.808
	rs75051825	T	C	T	C	-0.078566	0.0500981	0.1535	0.146676	FALSE	FALSE	FALSE	finngen_R11_N14_ENDOMETRIOSIS_DEEP	10	123350131	0.0343393	0.144589	Deep endometriosis	ebi-fl187-GCST90094689	10	125109647	0.012367	2.15e-10	Aniseed liking || id:ebi-fl187-GCST90094689	0.000265301	152087	8.55042e-06	248927	TRUE	4.01563e-05	0.00160411	244.353	40.359
	rs769955	T	C	T	C	-0.063507	-0.0202652	0.8104	0.696494	FALSE	FALSE	FALSE	finngen_R11_N14_ENDOMETRIOSIS_DEEP	2	199827872	0.0265047	0.444516	Deep endometriosis	ebi-fl187-GCST90094689	2	200692595	0.011299	1.92e-08	Aniseed liking || id:ebi-fl187-GCST90094689	0.000207676	152087	2.34848e-06	248927	TRUE	7.58061e-05	0.0012394	188.728	31.591
	rs9941349	T	C	T	C	-0.054266	-0.0928202	0.4138	0.41009	FALSE	FALSE	FALSE	finngen_R11_N14_ENDOMETRIOSIS_DEEP	16	53791576	0.0247587	0.000177542	Deep endometriosis	ebi-fl187-GCST90094689	16	53825488	0.009006	1.71e-09	Aniseed liking || id:ebi-fl187-GCST90094689	0.000238672	152087	5.64594e-05	248927	TRUE	0.0147515	0.00142864	217.585	36.3071
	rs11192875	T	C	T	C	0.10663	0.218146	0.0566	0.0333989	FALSE	FALSE	FALSE	finngen_R11_N14_ENDOMETRIOSIS_FALLOPIAN_TUBE	10	106423262	0.243076	0.369484	Endometriosis of fallopian tube	ebi-fl187-GCST90094689	10	108183020	0.019158	2.63e-08	Aniseed liking || id:ebi-fl187-GCST90094689	0.00020365	152087	6.72685e-06	119730	TRUE	0.00250673	0.00121423	184.891	30.9784
	rs1572671	A	G	A	G	0.050773	0.102556	0.4662	0.517711	FALSE	FALSE	FALSE	finngen_R11_N14_ENDOMETRIOSIS_FALLOPIAN_TUBE	6	140010959	0.0881558	0.244686	Endometriosis of fallopian tube	ebi-fl187-GCST90094689	6	140332096	0.008886	1.13e-08	Aniseed liking || id:ebi-fl187-GCST90094689	0.000214622	152087	1.13037e-05	119730	TRUE	0.00347971	0.00128306	195.385	32.6477
	rs163876	T	A	T	A	-0.053196	0.0860682	0.6733	0.599989	FALSE	TRUE	FALSE	finngen_R11_N14_ENDOMETRIOSIS_FALLOPIAN_TUBE	11	30934530	0.0901473	0.339703	Endometriosis of fallopian tube	ebi-fl187-GCST90094689	11	30956077	0.009475	1.99e-08	Aniseed liking || id:ebi-fl187-GCST90094689	0.000207216	152087	7.61344e-06	119730	TRUE	0.00259648	0.00124493	189.572	31.521
	rs2360806	C	A	C	A	0.066892	0.00785874	0.1674	0.168584	FALSE	FALSE	FALSE	finngen_R11_N14_ENDOMETRIOSIS_FALLOPIAN_TUBE	8	52213174	0.116665	0.946294	Endometriosis of fallopian tube	ebi-fl187-GCST90094689	8	53125734	0.011934	2.1e-08	Aniseed liking || id:ebi-fl187-GCST90094689	0.000206538	152087	3.78991e-08	119730	TRUE	0.000242988	0.0012473	189.932	31.4178
	rs4947336	A	T	A	T	-0.118515	0.101615	0.1163	0.0508022	FALSE	TRUE	FALSE	finngen_R11_N14_ENDOMETRIOSIS_FALLOPIAN_TUBE	6	28608366	0.201628	0.614278	Endometriosis of fallopian tube	ebi-fl187-GCST90094689	6	28576143	0.013858	1.27e-17	Aniseed liking || id:ebi-fl187-GCST90094689	0.000480674	152087	2.12137e-06	119730	TRUE	1.16785e-07	0.0028871	440.355	73.1384
	rs62093060	A	C	A	C	0.101119	0.0504507	0.0679	0.0617209	FALSE	FALSE	FALSE	finngen_R11_N14_ENDOMETRIOSIS_FALLOPIAN_TUBE	18	45461688	0.185589	0.785746	Endometriosis of fallopian tube	ebi-fl187-GCST90094689	18	43041653	0.017654	1.03e-08	Aniseed liking || id:ebi-fl187-GCST90094689	0.000215675	152087	6.17211e-07	119730	TRUE	0.00032069	0.00129428	197.095	32.808
	rs75051825	T	C	T	C	-0.078566	-0.123487	0.1535	0.145277	FALSE	FALSE	FALSE	finngen_R11_N14_ENDOMETRIOSIS_FALLOPIAN_TUBE	10	123350131	0.124417	0.320942	Endometriosis of fallopian tube	ebi-fl187-GCST90094689	10	125109647	0.012367	2.15e-10	Aniseed liking || id:ebi-fl187-GCST90094689	0.000265301	152087	8.2278e-06	119730	TRUE	0.000513342	0.00160411	244.353	40.359
	rs769955	T	C	T	C	-0.063507	-0.156181	0.8104	0.697766	FALSE	FALSE	FALSE	finngen_R11_N14_ENDOMETRIOSIS_FALLOPIAN_TUBE	2	199827872	0.0956243	0.10241	Endometriosis of fallopian tube	ebi-fl187-GCST90094689	2	200692595	0.011299	1.92e-08	Aniseed liking || id:ebi-fl187-GCST90094689	0.000207676	152087	2.228e-05	119730	TRUE	0.0121258	0.0012394	188.728	31.591
	rs9941349	T	C	T	C	-0.054266	-0.157371	0.4138	0.410694	FALSE	FALSE	FALSE	finngen_R11_N14_ENDOMETRIOSIS_FALLOPIAN_TUBE	16	53791576	0.0886904	0.0759994	Endometriosis of fallopian tube	ebi-fl187-GCST90094689	16	53825488	0.009006	1.71e-09	Aniseed liking || id:ebi-fl187-GCST90094689	0.000238672	152087	2.6296e-05	119730	TRUE	0.0075481	0.00142864	217.585	36.3071
	rs11192875	T	C	T	C	0.10663	-0.117372	0.0566	0.03337	FALSE	FALSE	FALSE	finngen_R11_N14_ENDOMETRIOSIS_INTESTINE	10	106423262	0.164456	0.475415	Endometriosis of intestine	ebi-fl187-GCST90094689	10	108183020	0.019158	2.63e-08	Aniseed liking || id:ebi-fl187-GCST90094689	0.00020365	152087	4.24356e-06	120034	TRUE	0.00156214	0.00121423	184.891	30.9784
	rs1572671	A	G	A	G	0.050773	0.0223597	0.4662	0.517665	FALSE	FALSE	FALSE	finngen_R11_N14_ENDOMETRIOSIS_INTESTINE	6	140010959	0.0601692	0.710181	Endometriosis of intestine	ebi-fl187-GCST90094689	6	140332096	0.008886	1.13e-08	Aniseed liking || id:ebi-fl187-GCST90094689	0.000214622	152087	1.1505e-06	120034	TRUE	0.000436606	0.00128306	195.385	32.6477
	rs163876	T	A	T	A	-0.053196	0.00944864	0.6733	0.599961	FALSE	TRUE	FALSE	finngen_R11_N14_ENDOMETRIOSIS_INTESTINE	11	30934530	0.0611765	0.877256	Endometriosis of intestine	ebi-fl187-GCST90094689	11	30956077	0.009475	1.99e-08	Aniseed liking || id:ebi-fl187-GCST90094689	0.000207216	152087	1.98734e-07	120034	TRUE	0.000302436	0.00124493	189.572	31.521
	rs2360806	C	A	C	A	0.066892	0.0940668	0.1674	0.168641	FALSE	FALSE	FALSE	finngen_R11_N14_ENDOMETRIOSIS_INTESTINE	8	52213174	0.0802317	0.241021	Endometriosis of intestine	ebi-fl187-GCST90094689	8	53125734	0.011934	2.1e-08	Aniseed liking || id:ebi-fl187-GCST90094689	0.000206538	152087	1.14519e-05	120034	TRUE	0.00442636	0.0012473	189.932	31.4178
	rs4947336	A	T	A	T	-0.118515	0.126421	0.1163	0.050836	FALSE	TRUE	FALSE	finngen_R11_N14_ENDOMETRIOSIS_INTESTINE	6	28608366	0.133733	0.344493	Endometriosis of intestine	ebi-fl187-GCST90094689	6	28576143	0.013858	1.27e-17	Aniseed liking || id:ebi-fl187-GCST90094689	0.000480674	152087	7.44494e-06	120034	TRUE	6.60114e-07	0.0028871	440.355	73.1384
	rs62093060	A	C	A	C	0.101119	0.114554	0.0679	0.0617483	FALSE	FALSE	FALSE	finngen_R11_N14_ENDOMETRIOSIS_INTESTINE	18	45461688	0.124758	0.358507	Endometriosis of intestine	ebi-fl187-GCST90094689	18	43041653	0.017654	1.03e-08	Aniseed liking || id:ebi-fl187-GCST90094689	0.000215675	152087	7.02399e-06	120034	TRUE	0.00182343	0.00129428	197.095	32.808
	rs75051825	T	C	T	C	-0.078566	0.0366883	0.1535	0.145335	FALSE	FALSE	FALSE	finngen_R11_N14_ENDOMETRIOSIS_INTESTINE	10	123350131	0.0849315	0.66576	Endometriosis of intestine	ebi-fl187-GCST90094689	10	125109647	0.012367	2.15e-10	Aniseed liking || id:ebi-fl187-GCST90094689	0.000265301	152087	1.5546e-06	120034	TRUE	9.77288e-05	0.00160411	244.353	40.359
	rs769955	T	C	T	C	-0.063507	-0.00633793	0.8104	0.697841	FALSE	FALSE	FALSE	finngen_R11_N14_ENDOMETRIOSIS_INTESTINE	2	199827872	0.0654694	0.922879	Endometriosis of intestine	ebi-fl187-GCST90094689	2	200692595	0.011299	1.92e-08	Aniseed liking || id:ebi-fl187-GCST90094689	0.000207676	152087	7.80766e-08	120034	TRUE	0.000251787	0.0012394	188.728	31.591
	rs9941349	T	C	T	C	-0.054266	-0.166321	0.4138	0.410579	FALSE	FALSE	FALSE	finngen_R11_N14_ENDOMETRIOSIS_INTESTINE	16	53791576	0.0602292	0.00575413	Endometriosis of intestine	ebi-fl187-GCST90094689	16	53825488	0.009006	1.71e-09	Aniseed liking || id:ebi-fl187-GCST90094689	0.000238672	152087	6.35266e-05	120034	TRUE	0.0527082	0.00142864	217.585	36.3071
	rs11192875	T	C	T	C	0.10663	-0.0232601	0.0566	0.0333704	FALSE	FALSE	FALSE	finngen_R11_N14_ENDOMETRIOSIS_NOS	10	106423262	0.0656559	0.723134	Unspecified/other endometriosis	ebi-fl187-GCST90094689	10	108183020	0.019158	2.63e-08	Aniseed liking || id:ebi-fl187-GCST90094689	0.00020365	152087	1.01865e-06	123213	TRUE	0.000540044	0.00121423	184.891	30.9784
	rs1572671	A	G	A	G	0.050773	-0.0101017	0.4662	0.517532	FALSE	FALSE	FALSE	finngen_R11_N14_ENDOMETRIOSIS_NOS	6	140010959	0.0237661	0.670803	Unspecified/other endometriosis	ebi-fl187-GCST90094689	6	140332096	0.008886	1.13e-08	Aniseed liking || id:ebi-fl187-GCST90094689	0.000214622	152087	1.4663e-06	123213	TRUE	0.000454106	0.00128306	195.385	32.6477
	rs163876	T	A	T	A	-0.053196	-0.0126061	0.6733	0.599812	FALSE	TRUE	FALSE	finngen_R11_N14_ENDOMETRIOSIS_NOS	11	30934530	0.0241913	0.602297	Unspecified/other endometriosis	ebi-fl187-GCST90094689	11	30956077	0.009475	1.99e-08	Aniseed liking || id:ebi-fl187-GCST90094689	0.000207216	152087	2.2039e-06	123213	TRUE	0.000755692	0.00124493	189.572	31.521
	rs2360806	C	A	C	A	0.066892	-0.0386288	0.1674	0.168434	FALSE	FALSE	FALSE	finngen_R11_N14_ENDOMETRIOSIS_NOS	8	52213174	0.0316677	0.222533	Unspecified/other endometriosis	ebi-fl187-GCST90094689	8	53125734	0.011934	2.1e-08	Aniseed liking || id:ebi-fl187-GCST90094689	0.000206538	152087	1.20763e-05	123213	TRUE	0.0044683	0.0012473	189.932	31.4178
	rs4947336	A	T	A	T	-0.118515	-0.0111512	0.1163	0.0507864	FALSE	TRUE	FALSE	finngen_R11_N14_ENDOMETRIOSIS_NOS	6	28608366	0.0540391	0.836514	Unspecified/other endometriosis	ebi-fl187-GCST90094689	6	28576143	0.013858	1.27e-17	Aniseed liking || id:ebi-fl187-GCST90094689	0.000480674	152087	3.45603e-07	123213	TRUE	2.58446e-08	0.0028871	440.355	73.1384
	rs62093060	A	C	A	C	0.101119	-0.0147214	0.0679	0.0616811	FALSE	FALSE	FALSE	finngen_R11_N14_ENDOMETRIOSIS_NOS	18	45461688	0.0493597	0.765516	Unspecified/other endometriosis	ebi-fl187-GCST90094689	18	43041653	0.017654	1.03e-08	Aniseed liking || id:ebi-fl187-GCST90094689	0.000215675	152087	7.21944e-07	123213	TRUE	0.000306109	0.00129428	197.095	32.808
	rs75051825	T	C	T	C	-0.078566	0.0388471	0.1535	0.145471	FALSE	FALSE	FALSE	finngen_R11_N14_ENDOMETRIOSIS_NOS	10	123350131	0.0334439	0.245414	Unspecified/other endometriosis	ebi-fl187-GCST90094689	10	125109647	0.012367	2.15e-10	Aniseed liking || id:ebi-fl187-GCST90094689	0.000265301	152087	1.09504e-05	123213	TRUE	0.000707864	0.00160411	244.353	40.359
	rs769955	T	C	T	C	-0.063507	-0.0382746	0.8104	0.697614	FALSE	FALSE	FALSE	finngen_R11_N14_ENDOMETRIOSIS_NOS	2	199827872	0.025821	0.13826	Unspecified/other endometriosis	ebi-fl187-GCST90094689	2	200692595	0.011299	1.92e-08	Aniseed liking || id:ebi-fl187-GCST90094689	0.000207676	152087	1.78327e-05	123213	TRUE	0.00785408	0.0012394	188.728	31.591
	rs9941349	T	C	T	C	-0.054266	-0.058446	0.4138	0.410357	FALSE	FALSE	FALSE	finngen_R11_N14_ENDOMETRIOSIS_NOS	16	53791576	0.0240612	0.0151381	Unspecified/other endometriosis	ebi-fl187-GCST90094689	16	53825488	0.009006	1.71e-09	Aniseed liking || id:ebi-fl187-GCST90094689	0.000238672	152087	4.78856e-05	123213	TRUE	0.0260485	0.00142864	217.585	36.3071
[truncated: 18,093 more rows]

## Sheet: Supplementary table6
Coring MR results
Exposure	Outcome	Method	nsnp	β	SE	p	OR	OR(low95)	OR(up95)
Asparagus liking	Endometriosis	Inverse variance weighted	8	-0.217492	0.0830579	0.00883031	0.804534	0.683666	0.946771
[truncated: 79 more rows]

## Sheet: Supplementary table7
All MR results
Exposure	Outcome	Method	nsnp	β	SE	p	OR	OR(low95)	OR(up95)
[truncated: 7,521 more rows]

## Sheet: Supplementary table8
FDR-Adjusted p-Values for Significant Food Preferences in IVW Method Analysis
[truncated: 96 more rows]

[truncated: 1 more sheets: Supplementary table9]
